# Supplementary material for: An empirical study on logistic service quality, customer satisfaction, and cross-border repurchase intention
Source: Heliyon. 2024 Dec 12;11(1):e41156. doi: 10.1016/j.heliyon.2024.e41156 (PMC11714389; doi:10.1016/j.heliyon.2024.e41156)
Supplement: Multimedia component 2 [file mmc2.csv]

Gender	Age	Education	Frequency_of_online_shopping	Frequency_of_crossborder_shopping	How_long_have_you_been_shopping_oversea	CBEC_platform_you_used_the_most	Favorite_product_to_purchase	Average_value_of_each_purchase	DQ1	DQ2	DQ3	DQ4	DQ5	DQ6	DI1	DI2	DI3	DI4	DI5	DI6	RL1	RL2	RL3	RL4	RL5	RL6	DS1	DS2	DS3	DS4	DS5	DS6	CS1	CS2	CS3	CS4	CS5	CS6	PF1	PF2	PF3	PF4	PF5	CSE1	CSE2	CSE3	CSE4	CSE5	CSE6
1	1	1	7	4	4	2	5	1	5	4	2	4	4	4	7	7	7	7	7	7	4	3	3	4	2	4	6	6	5	6	5	5	6	5	5	6	4	5	3	2	1	3	2	4	5	4	5	5	6
1	2	2	6	5	3	2	7	2	7	7	6	7	7	7	6	5	6	6	6	5	3	6	6	5	5	5	6	4	5	5	3	5	6	6	6	7	6	6	4	4	5	4	4	7	7	7	7	1	6
1	2	3	7	7	2	1	7	2	5	6	6	6	6	6	5	6	6	6	5	6	6	5	5	5	5	5	6	7	6	6	5	7	5	6	6	6	6	6	5	6	5	5	6	6	6	4	5	5	7
1	3	3	6	7	1	1	1	1	3	1	2	1	1	4	1	2	7	1	7	1	5	4	4	5	5	5	5	5	4	5	5	5	5	4	4	4	3	4	4	6	3	4	4	5	4	4	6	5	5
2	2	2	7	7	3	1	7	3	5	6	6	4	6	5	5	6	5	5	6	6	6	6	5	6	4	6	4	5	6	5	6	6	6	6	5	6	5	6	4	6	6	5	5	6	6	6	5	5	6
1	3	3	6	7	2	3	5	2	5	5	6	6	5	6	7	6	6	6	6	5	7	7	7	1	7	7	7	7	7	7	7	7	7	7	7	7	7	7	7	7	6	7	6	7	7	7	7	1	7
2	2	3	7	7	4	2	7	2	5	5	6	5	5	5	5	6	5	6	6	6	4	4	4	4	5	5	5	6	5	5	5	5	5	6	6	7	5	5	6	7	6	5	5	5	6	6	6	6	6
1	2	2	7	7	3	8	5	2	6	6	6	6	4	6	7	7	5	7	7	7	7	7	7	7	7	2	5	5	5	6	5	5	5	6	6	5	6	6	7	7	7	7	1	5	5	5	5	4	6
2	1	2	7	7	3	6	5	2	6	6	5	7	6	5	6	5	6	6	6	6	6	6	6	6	5	5	6	6	6	6	4	5	5	4	6	5	5	4	5	6	6	6	6	6	5	5	5	5	6
2	1	2	7	7	2	3	3	2	7	7	1	7	7	7	5	5	5	7	6	6	7	7	6	7	7	7	7	7	7	7	6	7	7	6	5	5	5	5	5	6	5	6	6	7	1	7	7	7	6
2	1	2	7	7	5	8	7	2	5	6	5	6	6	6	4	6	5	5	5	5	6	6	4	6	5	5	6	6	5	6	5	4	4	5	3	6	5	5	5	5	4	6	5	6	7	4	7	4	6
1	5	3	6	7	3	4	7	5	5	5	3	4	4	5	6	6	5	5	5	5	5	5	6	6	5	5	6	6	6	4	5	7	2	3	1	3	3	2	6	6	6	6	6	4	6	6	5	4	4
1	4	1	4	2	3	4	3	5	5	5	5	6	6	4	7	7	7	7	7	7	7	6	7	7	7	7	4	5	5	4	4	4	7	7	6	7	7	7	7	6	6	6	5	5	7	6	5	6	6
2	2	2	7	7	1	7	3	2	5	6	6	6	6	6	4	5	6	6	6	6	4	7	5	4	7	5	6	5	7	5	5	6	4	5	5	4	4	5	6	6	7	6	6	7	7	7	7	1	7
2	1	1	7	5	4	6	7	1	4	4	5	4	5	4	5	5	6	6	6	5	5	5	6	6	6	6	4	5	5	6	3	5	5	7	5	5	4	5	6	4	6	5	5	7	7	7	7	1	7
2	1	3	7	7	4	3	7	3	7	7	1	7	7	7	5	6	5	7	5	5	5	4	4	4	4	4	3	4	3	4	5	4	4	5	4	4	4	4	5	5	5	6	5	4	5	3	5	4	4
1	4	1	3	3	2	2	7	4	6	6	6	7	5	5	5	5	5	5	4	4	5	5	5	5	6	6	7	3	7	7	7	7	3	4	4	5	4	4	5	6	5	5	3	6	5	5	6	6	7
2	2	2	7	7	5	5	7	1	5	5	5	6	4	5	5	6	6	6	6	7	6	5	4	5	4	4	6	6	6	5	5	7	6	6	6	6	5	6	5	5	5	5	5	5	6	5	6	4	5
1	3	1	7	5	2	8	5	1	6	6	6	6	6	6	6	6	5	6	5	6	6	5	6	6	5	7	5	4	5	6	6	5	4	5	5	4	5	4	4	5	5	6	5	4	4	6	7	6	6
2	1	2	7	7	2	2	5	3	5	5	6	5	4	5	6	6	6	6	5	6	5	5	5	5	4	6	7	7	7	7	7	7	7	3	7	7	7	7	6	6	6	6	5	5	5	5	6	6	5
2	2	2	7	7	1	1	5	1	6	6	4	6	5	5	5	7	7	7	7	7	6	5	6	6	6	6	6	6	4	7	6	5	5	5	5	5	5	6	6	5	5	6	6	6	5	5	5	6	6
1	3	2	7	7	2	1	5	1	5	5	5	6	5	6	5	4	6	5	5	6	5	6	6	6	5	7	7	7	6	6	4	6	6	7	6	7	7	7	6	6	6	6	5	3	3	2	3	1	3
1	1	1	7	7	4	3	5	3	5	4	2	4	3	5	5	7	6	7	4	5	5	6	3	7	5	6	2	3	3	3	3	3	3	3	3	2	3	3	1	1	1	2	2	3	2	3	3	2	3
2	1	2	7	7	2	5	7	3	5	5	6	5	5	5	6	6	5	7	7	7	4	6	6	4	6	6	7	6	7	7	7	7	6	6	6	6	6	6	6	5	6	7	6	6	5	5	6	6	6
1	6	3	5	4	1	6	7	1	5	5	3	5	4	4	3	3	2	2	4	3	3	3	3	2	2	3	5	5	5	5	4	4	3	2	3	3	3	2	1	2	7	2	1	3	4	3	3	5	2
2	4	4	4	4	2	9	7	2	5	5	5	5	6	5	7	7	7	7	6	7	2	3	2	2	3	7	5	5	4	5	6	5	7	7	6	7	7	7	4	5	5	5	4	2	1	2	1	1	7
2	1	2	7	7	2	9	7	1	7	7	7	7	6	7	7	7	7	7	7	7	5	6	5	5	5	6	5	5	5	4	5	4	6	4	5	6	5	5	6	6	5	6	5	6	6	6	5	5	6
1	4	3	7	5	2	11	5	3	4	6	5	7	6	5	5	6	6	6	6	6	4	5	5	6	6	5	6	6	4	6	6	7	5	5	5	6	6	7	6	5	4	6	5	6	6	5	5	6	6
2	1	2	7	7	1	2	3	2	5	5	5	7	2	5	5	7	6	6	5	6	6	5	5	5	5	6	7	6	3	6	6	6	6	5	5	6	7	6	5	6	6	5	7	5	5	6	5	6	6
2	2	2	7	7	1	1	3	1	5	3	4	4	5	4	4	5	4	5	5	3	6	4	5	4	5	5	7	7	7	7	7	7	5	4	4	5	4	5	3	3	3	3	2	6	7	7	7	7	6
1	4	1	7	4	5	1	3	1	3	2	3	3	3	2	6	5	5	6	5	6	7	5	6	6	6	6	7	7	7	7	1	7	5	4	4	5	3	5	5	5	3	5	6	1	2	7	2	1	2
2	3	2	7	4	1	3	2	3	3	2	3	3	1	3	6	7	7	7	7	7	3	4	5	5	4	5	4	5	4	4	4	5	6	5	6	7	6	6	4	6	5	5	6	3	3	2	3	3	3
1	1	3	7	7	1	2	3	1	2	1	1	7	1	1	6	6	6	6	6	5	5	5	3	5	5	5	7	6	7	7	7	7	7	7	7	7	7	7	5	6	5	5	6	1	3	7	1	3	1
2	2	1	7	5	1	1	5	1	6	5	4	6	5	5	6	5	5	5	6	6	6	5	5	6	6	6	6	6	6	7	7	5	7	5	6	5	7	5	5	5	4	5	5	5	6	6	6	6	5
1	4	3	6	5	4	2	4	3	3	3	3	4	4	3	5	4	5	5	6	7	2	3	3	3	3	3	7	7	7	7	7	2	5	5	5	6	5	4	7	6	7	7	7	6	6	7	7	7	7
2	3	3	7	4	2	1	4	5	7	7	6	7	7	7	5	7	4	5	5	6	6	5	5	6	5	7	6	5	6	5	7	4	7	6	7	7	6	7	5	5	6	6	5	3	1	4	1	3	2
2	2	2	7	7	3	2	2	3	6	5	5	5	6	4	5	6	6	6	6	6	6	6	6	6	5	6	6	6	6	6	6	6	5	5	5	5	5	7	6	7	5	6	5	6	4	6	6	6	6
2	2	2	7	7	5	2	6	2	4	6	5	6	3	6	6	5	5	6	6	5	5	6	5	6	6	6	5	7	5	6	5	5	4	4	5	5	5	7	5	6	6	5	6	5	5	6	4	5	5
1	2	1	7	6	5	2	5	1	6	5	5	6	6	6	7	5	4	6	6	7	7	7	6	7	7	7	4	7	6	6	5	6	7	7	7	7	2	7	7	7	7	7	6	7	7	7	7	6	1
2	1	2	7	7	3	4	1	2	5	7	5	5	6	6	7	6	5	5	5	5	5	5	4	4	6	5	6	7	5	6	4	6	6	6	4	5	5	5	6	5	6	5	6	5	6	6	6	5	6
2	2	1	7	4	1	2	4	3	5	5	6	6	5	6	7	1	7	7	7	7	5	6	6	6	5	6	5	6	5	5	4	5	7	5	5	6	2	5	4	4	4	4	3	2	3	3	3	4	3
2	2	2	7	7	5	5	7	1	7	7	7	7	6	6	7	6	6	7	7	7	7	7	7	7	7	7	7	6	5	4	6	5	7	7	7	7	6	7	7	7	7	7	1	1	2	1	1	1	7
2	4	3	5	5	5	1	7	2	6	5	6	6	5	5	7	6	7	7	6	7	7	7	6	7	7	7	6	6	5	6	6	6	7	7	7	7	6	7	6	6	4	6	5	1	1	3	1	3	3
1	3	3	7	7	5	6	3	2	5	7	5	6	6	7	6	5	6	5	6	4	6	6	6	6	5	6	5	6	6	6	6	5	5	5	5	5	5	5	3	3	3	3	3	3	4	2	3	3	3
1	4	2	7	4	2	7	7	1	3	2	3	3	3	3	6	5	4	6	3	6	5	6	5	7	6	4	5	6	4	5	5	6	6	5	5	6	5	5	4	3	2	3	2	1	6	7	7	6	7
2	2	2	7	7	5	3	7	1	7	7	6	7	7	7	4	5	5	5	5	6	4	5	4	4	5	4	5	4	4	6	5	4	6	6	6	6	6	5	5	5	5	5	4	6	6	6	5	6	6
2	1	2	7	7	1	2	7	1	5	7	5	5	7	5	6	6	6	5	5	6	5	6	6	6	5	6	6	5	5	5	6	5	5	5	5	7	5	6	4	5	4	6	6	6	6	6	6	6	7
2	1	2	7	7	5	3	5	2	6	6	5	5	5	5	5	6	6	6	6	5	6	6	5	6	6	5	6	6	6	6	5	6	6	5	6	4	5	5	4	6	5	6	5	4	5	5	5	5	5
2	1	2	7	7	1	1	7	1	5	6	6	6	6	5	6	5	6	7	5	5	6	6	5	5	3	6	4	4	4	4	5	4	6	6	6	7	6	6	6	6	5	5	4	6	6	5	6	6	6
2	1	2	7	7	5	2	5	2	6	5	5	6	6	5	6	4	6	5	5	5	4	5	5	6	5	4	6	6	5	6	6	7	6	6	5	6	6	5	5	5	4	6	5	6	7	4	7	6	5
2	1	2	7	7	1	1	2	2	7	7	7	7	6	7	6	6	5	7	5	5	6	6	5	5	5	6	7	7	6	7	7	6	6	6	5	6	5	6	5	5	5	5	6	3	4	2	4	2	3
2	1	2	7	7	1	2	1	2	4	5	5	5	4	6	7	7	7	7	6	7	6	5	5	6	6	4	6	6	6	5	6	6	5	5	6	6	6	6	5	5	5	5	5	6	5	6	6	4	5
2	4	3	7	6	5	6	4	1	2	1	1	2	1	7	3	3	1	7	3	1	2	2	3	3	3	3	1	1	7	2	3	4	1	2	1	1	1	7	1	3	1	2	1	1	7	1	2	1	1
2	1	2	7	7	5	4	5	1	7	6	4	6	6	5	5	4	4	5	4	5	5	3	6	5	5	5	5	6	6	6	7	6	6	6	5	5	6	5	6	6	7	5	6	6	7	6	5	6	6
2	2	1	7	7	4	3	5	2	6	6	5	6	6	6	4	5	5	4	4	4	4	6	4	4	4	4	4	4	4	4	4	5	6	6	6	6	5	6	3	3	3	3	3	1	2	1	1	3	7
1	4	2	7	5	5	3	7	4	7	6	6	6	5	6	6	5	6	6	6	5	6	5	6	7	6	5	6	7	6	7	7	7	5	4	6	6	4	6	5	7	3	5	7	5	5	6	5	5	5
2	2	1	6	4	4	2	7	4	4	4	3	4	3	5	5	5	6	5	3	4	1	7	2	1	1	7	4	4	5	4	4	4	3	3	2	3	2	4	3	3	3	3	3	1	1	7	1	2	1
1	2	2	7	7	1	1	5	2	6	5	5	5	5	5	5	5	5	4	6	5	7	7	7	7	7	7	6	6	7	5	5	6	5	7	6	6	6	6	6	5	6	6	6	6	6	5	6	5	6
2	3	3	7	7	3	7	5	3	5	6	5	6	4	7	6	5	5	6	5	6	5	6	5	6	5	5	7	7	6	7	7	7	5	6	5	5	6	5	3	5	2	5	3	5	5	4	5	5	6
2	4	3	7	5	4	5	2	2	7	7	1	7	7	7	6	5	5	5	5	6	7	7	6	7	7	6	7	7	6	7	7	7	7	7	7	7	6	7	6	6	5	6	6	6	5	6	5	6	6
2	2	3	6	7	3	1	5	4	7	7	7	7	7	1	4	4	5	4	4	4	1	7	7	7	7	7	4	5	5	4	4	4	2	3	3	3	3	3	7	7	6	7	7	6	6	5	5	4	4
2	2	1	6	7	5	1	5	3	5	5	5	5	5	5	5	5	6	6	6	6	5	5	4	6	6	6	6	5	5	6	5	5	5	5	5	5	5	6	6	6	5	6	6	7	7	7	7	7	2
1	4	2	6	7	1	1	7	2	5	5	5	6	6	5	4	4	3	5	5	6	5	3	6	6	4	5	7	5	6	5	5	6	5	6	4	4	5	6	5	5	4	6	7	4	6	6	6	5	5
2	2	2	7	7	2	10	6	1	6	6	6	6	6	6	6	5	5	5	6	5	6	7	5	4	5	7	6	6	5	7	6	6	3	5	5	5	4	5	5	5	5	5	6	5	5	5	5	6	5
1	3	1	7	5	1	2	2	3	6	6	3	6	6	6	5	5	5	6	6	5	5	6	5	6	5	5	6	5	5	6	5	6	6	7	6	6	3	6	4	5	5	5	6	7	6	6	6	6	6
1	1	2	7	7	2	1	7	3	6	6	5	5	5	6	7	7	7	7	6	7	5	4	4	6	5	6	5	5	5	6	6	5	6	6	5	6	6	7	6	6	6	5	5	6	6	5	6	6	6
2	1	2	7	7	5	8	5	2	6	6	5	6	5	6	4	5	4	4	4	4	6	4	4	6	5	6	6	6	5	6	6	7	4	7	4	4	6	5	5	6	5	5	4	5	5	5	4	4	5
2	1	2	7	7	1	7	7	1	5	6	5	5	5	6	4	5	5	6	5	5	5	6	5	6	6	5	4	5	5	5	6	5	6	6	6	4	5	5	6	5	6	6	6	5	7	6	5	5	5
2	2	2	7	7	1	7	5	2	5	5	5	5	5	5	5	6	6	6	5	7	6	7	6	6	6	6	6	6	6	6	6	6	6	6	5	6	6	7	5	5	6	7	5	5	6	5	6	6	5
1	6	3	7	6	3	4	5	4	5	5	5	5	4	5	7	7	7	7	6	7	7	7	6	7	6	7	6	6	6	7	7	7	6	5	5	6	6	5	4	5	6	5	6	5	6	6	6	5	5
1	3	2	7	5	5	7	7	1	1	1	7	1	1	1	3	3	1	2	3	3	6	6	6	7	6	5	4	5	4	4	2	3	4	4	4	6	4	5	1	2	1	7	1	1	1	7	1	1	1
2	1	2	7	7	2	9	7	1	5	6	5	5	4	6	7	6	6	6	5	5	2	7	7	7	7	7	4	5	5	6	5	5	6	3	4	5	4	4	6	5	7	7	6	5	5	5	6	6	5
1	4	1	7	7	1	5	3	3	7	7	7	1	7	7	4	4	5	4	4	4	3	4	3	4	5	4	4	4	3	7	4	5	7	7	5	7	7	7	5	5	6	7	5	5	5	5	6	4	5
2	2	2	7	7	5	10	2	1	5	5	5	5	6	6	5	5	6	5	5	5	7	7	7	7	6	7	5	5	6	5	6	6	5	4	5	5	5	6	6	6	6	7	6	5	5	5	5	5	6
2	2	2	7	7	5	9	6	2	6	6	6	6	6	6	5	7	6	5	5	5	6	6	6	6	5	7	6	6	6	6	6	6	6	5	6	5	6	6	6	6	6	6	6	4	6	5	5	5	5
2	2	2	7	7	3	2	4	2	6	6	6	6	6	6	5	6	5	6	6	6	5	5	4	5	5	5	7	5	6	6	6	6	6	6	6	6	5	6	7	5	6	5	6	5	6	6	6	5	5
2	1	2	7	7	5	3	3	2	6	6	6	6	4	6	6	7	5	6	5	5	6	5	6	6	6	6	5	7	5	6	6	4	4	6	6	5	6	6	5	5	5	5	5	5	5	5	6	6	6
1	2	4	4	3	3	3	7	1	7	6	7	7	7	7	7	7	7	7	7	7	6	6	6	7	6	7	6	7	7	7	7	7	6	6	6	6	5	6	5	5	5	6	6	7	7	6	2	7	7
2	3	2	7	4	4	4	7	2	5	5	5	5	6	6	6	7	6	6	6	5	2	3	2	7	3	2	3	6	6	4	6	5	4	4	5	6	4	4	1	1	3	3	3	3	7	1	2	1	1
2	2	1	6	4	3	3	7	2	7	7	7	7	7	2	6	5	6	5	5	6	6	5	6	5	5	6	6	7	6	6	5	6	4	5	3	4	5	5	7	3	7	7	7	5	4	4	4	5	5
1	3	2	7	7	5	3	5	1	5	5	5	4	4	4	6	6	6	6	6	5	7	6	5	6	7	5	4	4	4	4	4	6	6	4	5	5	5	6	4	4	6	6	5	2	2	2	4	2	2
1	2	2	3	2	2	1	5	2	7	7	6	6	6	7	7	7	7	7	7	7	6	6	6	6	6	6	6	6	6	6	7	6	6	6	6	6	6	6	6	6	7	6	6	6	6	6	6	6	6
1	3	2	7	7	5	1	5	1	5	6	5	5	6	5	5	4	4	4	4	3	5	4	3	5	4	5	5	5	5	5	4	5	4	4	4	5	4	4	5	5	6	6	6	3	3	3	3	2	2
2	1	2	7	7	3	2	7	2	6	4	6	6	5	6	6	5	5	7	6	4	4	7	7	7	7	7	6	5	6	6	4	6	5	7	5	5	5	5	5	5	5	6	6	3	2	1	3	3	4
2	1	2	7	7	3	7	5	2	6	6	5	5	6	6	5	6	5	5	5	6	7	6	4	6	5	5	5	5	6	5	5	4	6	6	5	5	6	7	6	6	5	6	4	5	6	5	4	5	5
2	1	2	7	7	1	1	3	1	7	5	6	5	7	5	6	5	4	4	6	5	6	6	2	6	6	5	5	6	6	6	6	6	6	5	5	6	6	6	4	5	5	7	6	4	6	4	7	5	5
2	2	2	7	7	3	9	3	2	6	5	6	6	6	6	7	7	7	7	7	3	7	6	6	6	6	4	5	5	6	7	6	6	6	5	5	6	6	5	5	5	5	4	5	6	6	5	6	5	4
1	3	2	6	7	4	2	7	1	3	3	2	2	3	3	3	4	4	4	4	5	4	4	4	4	4	5	5	4	5	5	4	4	6	6	6	6	4	6	5	7	6	6	4	1	1	2	7	1	1
1	2	2	6	7	2	3	3	1	2	3	2	3	3	3	7	7	7	7	3	7	5	5	5	6	5	5	6	6	6	6	6	5	6	5	6	7	5	6	5	5	5	7	5	6	5	5	5	5	6
1	1	2	7	7	2	1	7	3	1	1	1	2	7	1	7	7	1	7	7	7	5	4	4	5	4	5	6	5	5	5	5	6	7	7	7	7	7	6	3	3	3	3	3	6	7	5	6	6	6
1	5	1	6	7	3	5	5	4	6	7	4	6	5	6	6	6	6	5	6	6	4	4	4	5	3	4	7	6	6	7	7	7	6	6	6	5	6	7	3	5	4	4	4	6	5	5	6	6	6
2	2	2	7	7	5	3	6	1	6	6	6	5	5	5	5	5	5	6	5	5	6	7	4	7	6	5	5	5	5	5	5	5	6	6	6	5	6	5	5	4	6	6	3	6	6	6	6	5	6
1	1	3	5	4	5	2	7	5	3	2	3	1	3	4	4	4	3	4	4	4	7	2	7	2	1	1	3	3	3	3	3	3	1	1	7	1	1	1	3	3	3	3	2	3	3	3	3	4	2
1	1	2	7	4	5	2	7	3	6	5	5	6	6	7	5	7	5	5	5	6	4	5	5	6	4	5	5	6	6	6	4	6	5	5	4	4	6	5	6	5	6	6	6	6	6	6	6	6	6
2	3	3	7	7	3	3	5	2	7	2	7	7	7	7	6	7	6	7	7	7	7	6	6	7	7	7	5	4	4	4	5	4	7	7	7	7	7	7	5	6	5	6	5	5	6	6	6	5	6
1	2	2	7	7	2	2	4	2	6	6	6	7	6	6	5	5	5	6	6	6	4	6	5	5	5	5	6	6	5	7	6	6	6	7	6	7	7	6	3	2	3	3	2	5	6	7	6	5	5
2	2	2	7	7	3	5	5	1	5	5	5	4	5	5	6	5	4	5	5	5	5	5	6	7	6	6	5	6	5	6	5	4	5	5	5	6	4	4	6	5	6	5	5	7	6	6	6	5	5
1	2	1	6	7	2	9	3	4	6	6	5	5	5	5	5	6	6	5	4	5	5	5	5	5	6	4	6	7	5	6	6	6	4	6	4	7	5	5	6	6	5	5	5	5	5	5	6	5	5
1	4	3	7	7	3	11	6	3	5	7	5	6	3	5	7	7	7	6	7	6	4	5	4	4	4	6	5	5	4	4	4	4	4	5	4	4	4	4	4	3	3	4	3	7	1	7	7	7	7
2	4	3	3	7	5	3	3	5	6	5	6	6	6	6	6	6	6	7	6	5	6	6	6	6	6	7	7	7	6	7	7	7	4	5	4	5	4	4	5	4	5	5	5	6	6	6	6	6	6
1	2	1	7	5	5	4	4	2	5	5	6	6	6	5	5	6	5	6	5	5	6	6	4	5	6	6	7	6	6	6	6	6	6	5	4	5	5	6	6	5	5	6	5	6	4	5	5	4	6
2	2	2	7	7	3	1	5	1	4	7	6	4	4	6	4	5	5	6	6	4	6	6	6	6	6	6	7	6	5	6	5	7	4	3	4	5	5	4	3	2	3	4	3	5	3	2	3	3	3
1	1	3	7	7	2	1	7	2	1	7	1	1	1	1	4	4	3	4	3	5	5	4	4	6	5	5	2	2	1	3	2	7	1	3	1	4	7	1	1	7	1	1	1	1	3	1	1	7	3
2	3	4	6	6	4	3	2	2	7	1	1	1	1	3	5	6	6	6	4	6	5	5	5	5	6	5	7	7	7	7	7	7	5	5	5	5	4	6	7	7	7	7	6	6	1	2	1	2	2
2	2	2	7	7	3	4	5	2	5	6	6	6	6	6	6	5	7	6	5	6	5	5	5	5	5	6	5	5	6	6	6	6	5	6	5	6	6	6	5	5	5	5	4	6	5	4	5	5	5
2	2	2	7	7	5	2	6	2	5	6	5	7	5	6	5	6	5	5	6	6	7	6	6	6	6	6	4	6	5	6	5	6	5	4	5	5	6	5	6	7	6	6	6	6	6	5	6	6	6
2	1	2	7	7	5	9	7	2	6	6	6	6	5	4	5	6	6	6	4	5	5	6	5	6	3	3	6	5	5	6	5	6	4	5	6	5	4	5	5	6	3	6	6	6	5	5	5	5	6
1	1	3	7	4	5	6	5	4	6	6	5	7	6	6	5	6	6	5	6	5	3	6	6	6	6	6	7	7	7	7	6	7	6	6	5	6	6	6	6	6	6	6	6	5	5	5	4	6	5
2	2	2	7	7	3	7	5	2	6	6	5	5	6	6	6	6	6	6	6	7	5	6	6	6	6	5	5	6	6	7	3	6	5	5	6	7	5	4	4	4	4	5	4	6	5	4	6	6	4
2	1	2	7	7	3	9	3	2	5	5	5	5	5	5	5	6	6	6	7	6	5	6	5	5	7	5	5	5	5	7	6	6	4	5	5	6	5	5	5	6	5	5	5	5	6	6	5	2	5
2	2	2	6	7	5	3	3	3	2	1	1	7	2	1	3	3	3	2	3	3	6	5	5	6	5	6	4	6	5	4	5	5	1	3	3	1	1	7	1	1	7	2	2	3	3	4	1	1	3
2	3	3	4	4	4	2	5	1	7	7	7	7	7	7	5	5	4	3	6	5	7	7	7	1	7	7	5	5	6	5	6	5	7	7	6	7	7	7	7	7	7	1	7	5	5	5	5	6	6
2	1	2	7	7	5	1	7	2	4	5	6	5	5	4	6	6	6	5	6	6	4	5	5	5	5	4	6	5	5	5	6	7	5	6	4	6	5	7	6	5	5	5	5	7	7	6	7	7	1
1	1	3	7	7	3	3	5	2	5	3	5	6	5	5	6	6	5	5	6	5	6	6	6	6	6	5	5	5	4	5	6	5	5	5	4	7	4	5	6	5	5	5	5	6	6	6	7	4	5
2	1	2	7	7	5	10	5	2	5	7	4	5	5	5	6	6	6	6	5	5	4	5	6	6	6	6	6	6	6	6	4	6	6	4	6	7	3	5	6	5	5	5	5	6	6	4	6	5	6
2	2	2	7	7	3	1	3	2	1	1	7	1	2	1	6	6	5	5	6	6	4	5	4	4	4	4	5	4	4	4	4	4	7	7	7	7	6	7	6	5	4	6	5	6	6	6	6	6	6
2	1	3	7	5	3	1	2	1	3	3	2	3	2	3	4	3	3	4	4	5	3	4	3	3	3	3	2	4	3	3	3	3	5	7	5	4	4	3	3	1	1	1	3	4	4	5	4	5	5
2	2	2	7	7	3	2	4	2	6	6	5	6	6	7	6	6	5	6	4	6	6	5	6	5	4	7	5	6	5	6	5	6	4	6	5	6	6	6	7	7	6	5	6	5	5	5	5	5	4
2	1	1	7	5	4	1	5	3	5	5	5	7	6	5	6	6	5	6	5	6	5	5	6	6	6	5	5	5	6	6	5	5	5	5	6	5	5	6	5	4	5	5	5	5	6	5	5	5	6
2	2	2	7	7	3	2	1	2	6	6	5	6	6	6	6	6	6	5	5	6	6	5	6	6	6	7	6	6	5	6	6	6	6	5	6	5	4	5	6	6	6	7	5	5	4	5	5	5	5
1	3	2	7	5	2	3	5	3	4	4	4	4	4	4	7	7	7	7	7	7	7	7	7	7	7	7	5	6	6	6	4	7	6	6	5	7	6	6	5	6	5	5	4	5	7	5	5	5	5
1	4	3	7	7	2	6	7	3	4	3	2	3	3	3	7	7	7	7	7	7	5	5	6	6	4	7	6	6	6	7	7	7	5	5	6	6	5	6	3	3	3	4	3	4	5	6	5	5	5
2	2	2	7	7	5	7	7	2	1	1	1	1	7	1	4	4	3	5	5	4	4	5	6	5	5	6	7	1	1	1	7	2	4	4	4	5	4	4	1	1	1	1	7	1	1	1	7	1	7
1	1	2	7	7	5	1	7	3	5	4	5	4	3	4	5	6	6	6	5	6	4	4	5	5	3	6	5	5	3	4	4	5	6	4	5	6	6	5	4	3	4	3	3	5	6	5	6	5	6
1	2	3	7	4	1	2	7	2	2	3	1	3	2	2	2	1	7	2	1	3	6	6	6	7	6	6	6	5	5	7	4	7	3	5	5	5	5	4	2	3	3	3	2	1	1	2	7	1	1
2	1	2	7	7	3	1	5	2	3	5	5	4	6	6	6	5	6	7	5	6	4	6	6	6	6	5	5	6	5	6	5	5	3	5	5	6	5	4	4	6	4	6	6	5	6	5	6	5	5
1	2	2	7	7	1	1	7	3	6	5	5	5	6	5	6	6	6	6	6	6	3	7	7	7	7	7	4	5	5	4	6	6	5	6	5	4	5	6	6	6	5	6	5	6	6	5	7	5	5
2	2	2	6	7	5	4	7	5	7	7	7	7	6	7	7	7	7	6	7	7	7	7	7	7	7	7	3	6	3	5	5	4	6	7	7	7	7	7	7	7	1	7	7	7	7	2	7	7	7
2	2	2	7	7	5	4	1	3	6	6	6	5	5	7	5	6	5	5	6	7	5	6	5	5	4	5	6	6	6	5	6	5	4	4	6	6	4	5	7	7	7	7	6	6	6	5	6	5	6
2	1	2	7	7	3	7	5	2	5	4	5	5	6	5	7	7	7	7	7	7	6	5	5	5	5	6	6	6	6	5	7	6	6	6	6	6	6	6	6	6	6	6	5	3	3	2	3	3	3
2	2	2	7	7	5	5	7	1	3	7	5	6	6	6	5	7	5	6	6	6	6	5	6	6	4	6	5	6	6	5	6	6	4	4	4	6	7	5	5	6	5	6	6	5	7	6	7	5	6
2	1	2	7	7	1	3	2	3	5	6	5	6	5	7	1	7	7	7	7	7	6	6	5	6	5	5	7	7	7	7	7	3	4	6	5	6	6	5	5	5	6	5	6	6	6	6	6	6	6
2	2	2	7	7	3	1	4	3	2	3	1	3	2	3	7	7	6	7	7	7	6	4	4	4	5	5	5	6	5	5	4	5	6	5	4	5	5	4	5	6	5	6	7	5	5	5	5	5	5
2	2	2	7	7	2	3	1	2	5	5	6	5	5	5	4	4	4	5	5	4	3	4	3	4	5	4	5	6	5	6	6	6	3	3	2	3	3	3	5	5	5	6	6	4	3	1	3	3	1
2	1	2	7	7	4	3	7	3	5	6	5	6	6	5	7	7	6	7	7	7	5	7	5	6	5	5	7	7	7	7	7	7	6	6	6	6	5	6	6	5	5	7	6	3	3	3	3	3	2
1	1	2	7	7	5	5	7	3	5	5	5	6	3	5	6	7	7	7	7	7	6	7	7	7	6	7	6	5	5	6	5	5	4	4	4	4	4	4	5	6	6	5	6	5	6	5	6	5	6
2	2	2	7	7	3	1	3	1	6	5	6	7	6	6	7	7	7	6	7	7	5	5	5	5	5	7	5	5	6	5	5	7	6	5	5	5	5	5	6	5	5	6	7	5	5	5	6	5	6
1	4	2	7	4	2	4	1	3	4	3	4	4	4	4	7	6	6	5	5	6	5	6	5	5	5	5	7	7	6	7	7	7	7	7	7	7	7	7	7	7	6	7	7	6	6	5	6	5	6
1	3	3	7	5	5	3	4	1	5	7	5	6	5	6	5	5	5	6	6	5	6	7	7	7	7	7	6	5	6	6	6	6	4	5	5	5	6	6	5	4	5	6	4	3	4	2	3	3	3
2	2	2	7	7	1	4	2	2	5	4	6	5	5	6	6	6	5	5	6	5	5	5	5	5	4	5	5	6	6	6	5	6	3	4	5	5	6	6	7	7	7	6	7	4	5	5	5	5	7
2	1	2	7	7	3	1	3	2	6	6	5	5	6	5	6	6	6	6	5	6	6	6	6	5	5	5	6	5	5	6	6	5	5	5	6	5	5	5	7	7	1	7	7	6	6	6	7	4	6
2	3	1	7	5	3	2	2	2	5	4	4	5	3	4	5	4	5	5	5	5	5	6	5	6	6	6	6	7	7	7	5	7	5	4	4	7	5	5	5	6	5	5	5	6	4	5	5	5	5
2	1	2	7	7	5	9	7	3	5	6	5	7	7	5	4	4	4	6	6	7	5	4	5	6	6	6	5	5	5	6	5	5	5	6	5	5	4	5	4	6	5	5	6	7	7	7	6	2	7
2	1	2	7	7	5	2	7	2	4	4	5	6	5	5	5	5	6	6	6	5	6	5	5	5	6	5	5	5	5	6	5	5	6	5	5	7	6	5	5	6	5	6	5	5	6	4	7	7	5
2	1	2	7	7	3	4	5	2	6	6	6	6	5	6	5	4	4	4	3	5	7	7	6	7	7	7	5	3	5	5	4	5	6	6	5	6	6	6	3	1	3	3	3	4	5	6	5	5	5
1	3	1	7	7	2	1	4	2	6	7	7	7	7	7	6	5	6	7	3	5	2	3	3	4	4	3	5	6	5	5	6	5	5	6	5	6	5	5	7	5	4	7	6	6	6	6	5	6	7
2	3	4	6	4	1	2	7	5	5	6	5	6	5	6	6	7	6	6	5	4	7	5	4	5	6	4	2	3	2	2	3	7	5	4	5	4	5	4	5	6	5	5	7	6	4	5	5	6	6
1	2	2	6	7	1	5	7	2	4	5	4	4	4	4	7	7	7	7	7	7	5	6	6	6	6	4	4	4	4	5	5	5	3	5	5	4	4	4	7	1	1	3	1	5	5	5	5	4	5
2	1	2	7	7	2	4	6	1	5	5	5	6	4	5	7	7	7	7	7	7	6	6	5	6	6	6	7	6	4	5	6	5	4	4	4	4	3	4	5	4	5	6	6	6	5	5	5	5	6
1	1	2	6	7	5	5	5	2	1	1	1	7	1	1	5	6	6	5	7	6	4	4	3	5	4	4	5	4	5	5	6	5	5	5	4	5	4	4	5	4	6	6	6	6	7	6	6	5	6
2	1	2	7	7	3	6	7	2	6	5	2	5	5	5	6	6	6	5	6	7	7	6	6	6	6	6	6	7	5	5	7	6	5	7	5	4	5	5	6	5	6	6	6	4	6	6	5	5	6
2	1	3	7	4	4	5	7	2	5	6	5	6	6	7	6	4	5	6	7	7	3	6	4	4	4	4	4	5	4	4	5	5	6	6	7	7	6	6	5	5	4	5	6	6	6	6	6	5	6
1	6	3	5	3	1	9	5	4	5	5	4	4	5	6	3	3	3	3	2	2	3	3	3	3	2	3	3	3	2	3	3	2	3	2	3	3	3	3	5	5	5	6	5	1	7	1	1	1	1
2	2	2	7	7	5	9	7	1	7	1	7	7	7	7	6	6	6	5	6	5	6	6	5	5	5	5	5	5	5	5	1	5	7	7	6	7	7	6	5	5	6	5	6	5	7	5	5	5	6
2	3	2	7	7	2	1	7	3	5	5	5	6	3	5	6	4	4	5	5	6	5	6	6	7	5	6	7	7	6	7	7	7	4	4	4	4	4	5	5	6	6	6	6	4	5	5	5	6	5
2	1	1	7	5	2	2	7	1	7	7	7	7	2	7	3	2	5	4	3	5	6	6	5	6	5	6	7	6	5	5	5	5	6	6	5	6	5	5	7	7	5	7	7	7	7	2	7	7	7
1	2	1	7	4	2	4	7	3	5	5	6	4	4	5	4	6	5	7	5	5	6	6	5	7	5	6	4	4	4	5	4	4	4	4	5	4	4	4	3	3	3	3	3	1	2	1	7	1	1
1	3	3	7	7	1	7	4	2	6	5	7	6	5	5	5	5	5	6	4	5	7	7	6	7	6	7	6	6	6	7	6	6	5	6	5	7	6	5	5	5	6	6	5	5	5	5	6	5	5
1	5	2	2	7	3	10	7	2	5	4	6	6	7	4	7	5	6	5	4	6	3	3	2	3	3	3	5	5	5	5	6	5	2	7	1	2	1	2	4	5	5	5	5	5	5	5	5	5	5
2	1	2	7	7	5	2	5	1	6	6	6	5	5	6	6	6	6	7	5	6	5	6	5	6	6	6	5	5	5	5	5	6	5	6	6	6	6	7	6	5	6	6	5	5	6	5	7	6	6
2	3	1	6	7	1	1	6	2	6	6	5	6	6	7	7	7	5	6	7	7	7	7	7	7	7	7	5	5	5	6	6	5	5	4	4	5	4	5	7	7	1	7	7	6	7	6	6	5	5
2	2	2	7	7	5	9	7	2	6	4	5	5	5	6	5	6	4	5	5	6	5	5	5	5	5	5	6	6	5	6	6	6	5	5	5	5	4	5	1	7	7	7	7	7	7	7	7	7	1
2	2	2	7	7	5	7	4	2	7	6	6	6	5	6	5	6	6	5	5	5	6	5	6	6	7	6	5	5	6	5	5	5	7	7	6	7	6	6	4	6	6	6	6	6	6	6	6	6	6
2	2	2	7	7	1	1	3	1	5	5	5	5	5	5	7	7	7	7	6	6	4	4	5	4	4	4	4	5	4	6	5	6	7	7	7	7	7	7	1	7	7	7	7	5	5	5	5	5	7
2	1	2	7	7	3	3	5	2	7	6	5	6	6	5	5	5	5	6	6	5	4	6	5	5	5	6	7	7	7	7	7	6	6	6	5	6	5	5	2	2	1	1	2	5	5	5	6	6	4
1	3	4	3	7	2	4	3	2	3	3	2	4	4	3	3	2	3	3	3	3	3	3	2	4	2	2	4	5	4	6	4	4	3	3	1	3	3	3	1	1	7	1	1	1	1	3	3	6	3
1	2	2	7	7	5	2	5	1	6	6	5	6	6	5	7	7	7	7	7	7	7	7	7	7	7	6	6	6	6	6	6	7	6	6	6	7	7	6	6	6	6	7	5	5	6	6	5	5	6
2	4	2	7	7	2	1	7	3	7	7	7	7	7	7	6	6	5	6	6	7	7	7	7	7	7	7	6	5	6	6	5	6	7	7	6	7	6	6	6	6	6	5	6	4	4	5	4	4	4
2	1	2	7	7	3	2	7	2	5	4	4	5	5	5	6	6	6	6	5	6	5	4	5	5	5	4	4	6	6	5	5	5	6	6	6	6	6	7	6	6	5	5	5	5	6	5	6	5	6
1	5	4	6	5	2	5	7	3	5	5	5	5	4	5	7	7	7	7	7	7	6	4	4	5	6	5	5	5	4	5	4	5	5	3	6	7	6	6	5	5	4	5	6	6	6	4	5	5	5
2	3	2	7	7	2	5	7	2	3	5	5	5	6	5	6	6	6	5	5	7	5	7	7	6	6	5	7	7	7	7	7	2	7	7	7	6	7	7	6	6	5	6	5	6	7	6	6	6	6
2	1	3	7	7	3	9	3	2	6	6	6	5	6	5	5	5	5	5	5	6	6	5	5	6	4	5	5	4	4	4	3	4	5	6	5	6	6	7	1	3	3	1	3	4	4	4	5	3	4
2	3	1	6	7	5	1	2	1	5	5	4	6	4	6	4	4	5	4	5	5	4	4	5	4	5	4	5	6	6	6	6	7	4	5	5	4	4	4	5	4	4	4	4	4	5	5	4	4	4
2	2	1	6	7	1	1	7	2	6	4	5	5	5	5	5	6	5	6	6	6	7	7	7	2	7	7	6	7	6	7	7	7	4	6	6	6	6	5	3	3	3	4	3	7	2	1	1	1	1
2	2	2	7	7	5	6	5	2	5	6	6	5	6	6	4	5	6	6	6	6	5	4	4	5	5	4	4	6	6	6	6	6	5	6	5	6	6	5	6	6	5	6	6	5	5	5	5	5	5
2	3	3	7	7	2	5	7	2	7	7	7	3	7	7	6	6	5	6	5	5	6	6	5	6	5	6	5	6	5	6	4	6	7	5	5	6	6	6	5	5	5	5	5	3	2	2	3	3	3
2	2	2	7	7	4	5	3	2	7	7	6	7	7	7	6	7	7	7	7	7	6	6	5	6	5	5	5	6	5	5	6	5	7	5	5	5	4	5	5	5	5	5	6	4	4	4	5	4	4
2	2	2	6	7	3	2	5	5	6	5	6	6	5	5	6	7	7	7	7	7	5	5	4	5	4	6	7	7	7	2	7	7	6	5	6	6	6	5	5	6	4	6	5	7	1	1	1	1	7
2	2	3	6	4	3	1	4	1	3	4	4	5	3	5	2	2	1	2	2	7	2	4	2	2	2	7	5	3	6	6	5	6	2	1	2	7	2	2	1	7	1	1	1	3	3	1	3	3	4
2	4	3	7	5	2	2	4	2	1	1	1	7	1	3	2	1	1	7	1	1	3	4	4	5	4	4	2	3	3	3	3	3	3	3	3	4	3	3	4	5	4	5	3	3	4	1	3	1	5
2	1	2	7	7	3	4	4	1	6	5	6	6	6	5	6	5	3	4	5	5	4	6	6	6	5	5	6	5	5	6	6	5	5	5	5	6	6	7	5	6	4	6	5	5	5	6	4	5	5
2	2	2	7	7	5	5	3	1	5	6	5	6	5	6	5	7	6	6	5	6	6	5	6	6	6	5	5	6	5	6	5	5	4	6	5	6	6	6	6	6	6	7	6	6	6	6	5	5	6
2	1	2	7	7	5	2	4	2	5	5	5	5	6	5	5	6	4	5	5	5	6	5	6	5	6	5	5	5	6	5	5	6	6	5	6	6	6	6	6	5	5	5	6	6	6	6	6	5	5
1	1	1	5	5	2	1	4	2	5	6	4	5	5	5	6	6	6	5	6	6	5	5	4	4	5	4	3	3	2	3	2	3	7	5	4	4	4	5	1	2	1	2	7	3	4	3	3	3	2
2	5	3	2	7	1	5	7	4	3	2	2	3	3	2	6	6	5	5	5	6	3	3	2	3	3	2	6	6	5	6	6	6	3	3	2	2	3	3	7	7	6	7	7	3	3	3	4	3	3
2	6	1	7	7	1	5	5	2	1	7	7	7	7	7	7	7	2	7	7	7	7	7	6	7	7	7	3	7	7	7	7	7	5	5	5	5	6	6	1	2	1	2	1	7	6	5	7	6	7
2	1	2	7	7	3	6	3	2	5	6	6	6	6	7	6	7	6	7	7	7	7	7	1	7	7	7	5	4	6	5	5	5	7	7	7	7	7	7	5	5	4	7	6	3	3	2	4	3	3
1	3	2	7	7	4	5	7	3	6	5	6	5	6	6	7	7	7	7	7	7	7	7	7	7	1	7	5	5	4	6	4	6	6	4	5	7	4	6	6	5	4	5	5	6	5	5	6	5	6
2	2	2	7	7	5	1	7	1	6	6	6	6	6	6	6	5	6	7	6	6	7	7	6	7	7	7	6	6	6	7	5	6	4	5	5	5	4	5	3	2	2	2	3	6	5	6	7	5	6
1	1	3	7	4	4	3	7	1	6	6	5	6	6	6	7	7	7	7	7	7	7	7	7	7	7	6	5	5	4	5	5	4	7	7	7	7	7	7	3	3	2	3	2	1	7	7	7	7	7
2	2	1	6	7	1	3	1	2	6	5	5	5	5	6	6	6	6	7	6	6	6	4	4	5	6	6	6	5	5	6	5	7	5	5	5	5	5	5	6	6	6	5	5	5	5	4	7	5	7
1	4	2	5	5	5	2	5	2	6	6	5	6	7	6	5	5	4	5	6	6	7	6	7	6	6	6	6	6	4	6	6	6	4	5	4	4	4	5	6	6	5	6	6	5	4	6	6	4	7
2	1	2	7	7	5	4	5	2	5	7	6	5	5	7	6	7	7	7	7	7	6	6	5	6	5	5	5	6	5	5	5	4	6	5	4	7	5	4	5	5	6	5	5	6	5	6	6	6	5
2	2	2	7	7	2	1	5	3	6	6	6	6	6	6	5	6	5	5	6	6	5	5	5	6	4	5	5	6	4	5	5	6	6	6	6	6	6	6	6	6	5	7	5	5	5	6	7	6	6
2	2	2	7	7	1	3	3	1	5	6	4	5	4	5	4	6	6	5	6	6	5	5	6	6	5	5	5	6	6	5	6	7	6	4	5	4	4	5	6	7	4	5	6	5	6	6	5	6	5
2	1	2	7	7	5	1	8	2	4	5	5	6	7	6	4	4	5	3	4	6	6	7	4	5	5	5	6	6	5	4	5	6	7	7	7	7	7	2	3	3	2	3	3	2	2	3	3	2	3
2	2	2	7	7	2	2	5	3	3	5	3	4	4	4	5	7	6	6	6	5	4	4	3	5	4	4	2	7	7	7	7	7	6	7	7	7	7	7	6	6	6	7	3	4	5	5	6	6	5
2	1	2	7	7	5	1	1	1	6	7	6	5	6	6	5	5	5	4	5	6	4	3	5	5	4	5	6	5	6	6	6	7	4	5	3	5	4	4	5	7	6	6	6	5	5	6	6	5	5
2	1	3	7	7	1	2	3	3	5	6	4	4	6	5	5	6	5	6	4	6	5	6	5	4	6	5	6	5	5	6	5	6	5	5	5	4	5	5	7	7	5	7	7	5	5	6	6	6	5
2	1	2	7	7	3	7	6	2	4	6	6	6	6	5	6	7	7	7	7	7	5	7	5	4	3	5	6	6	5	5	6	7	4	4	3	4	3	5	5	5	4	5	3	6	5	5	6	6	6
1	1	2	7	5	2	4	7	1	5	5	5	6	6	6	3	4	5	6	4	3	4	3	3	4	2	3	3	5	4	5	4	5	6	6	5	5	6	6	3	2	3	4	2	5	6	5	6	7	5
2	1	2	7	7	3	10	7	1	5	4	4	4	5	4	5	6	5	5	6	5	3	4	4	4	5	3	7	7	7	7	7	7	5	5	5	6	5	5	6	5	5	6	6	6	5	6	6	6	5
2	4	2	7	7	4	5	4	3	6	5	5	7	6	7	6	6	6	6	5	6	6	5	5	6	5	6	5	6	5	5	5	6	5	4	5	4	5	5	7	1	7	7	7	2	3	3	3	2	3
2	1	2	7	7	3	3	6	2	6	5	5	6	5	5	4	6	5	6	5	6	7	4	6	6	5	4	5	6	6	6	6	6	4	6	4	6	6	5	6	5	4	6	4	5	4	4	5	6	5
2	5	3	6	7	3	2	3	3	7	7	7	7	6	7	7	7	7	7	7	7	5	5	6	6	6	6	3	5	4	4	3	5	3	2	3	3	3	3	3	3	3	3	3	7	1	7	7	7	7
2	1	2	7	7	3	1	5	1	3	3	3	5	3	2	6	6	6	5	6	7	6	6	6	5	5	5	5	5	5	6	4	5	6	6	4	5	6	6	3	3	3	2	3	7	7	2	7	7	7
2	1	3	7	7	4	1	5	2	3	3	2	3	3	3	5	5	6	5	5	6	5	6	3	6	5	4	6	6	6	7	4	6	5	5	4	4	4	5	4	5	4	4	5	2	7	1	1	1	1
1	1	1	6	7	2	1	3	3	6	6	5	7	6	5	6	4	6	4	5	7	7	7	6	7	7	7	5	6	6	6	6	7	5	6	6	6	6	5	6	6	5	6	6	5	5	6	5	5	7
2	3	3	7	7	2	1	3	3	3	4	2	1	3	1	4	3	4	3	4	4	7	5	6	7	6	5	1	2	7	1	1	7	7	7	7	2	7	7	6	6	6	7	6	6	6	5	6	6	7
1	3	3	7	7	5	2	1	3	4	5	5	5	5	5	6	5	5	5	6	5	7	7	2	7	7	7	5	6	5	6	4	5	6	6	6	6	7	6	7	7	7	1	7	3	2	3	3	3	3
2	1	2	7	7	1	1	5	3	6	6	4	6	5	6	5	5	6	5	6	5	5	5	4	5	5	6	4	6	6	5	5	6	5	7	4	5	5	5	7	4	5	5	5	5	5	5	6	6	6
1	3	1	7	7	1	3	5	3	4	5	4	4	5	3	7	7	7	7	7	7	5	6	4	6	6	6	6	6	6	6	6	6	5	6	6	6	6	6	5	7	6	7	5	6	5	6	7	6	7
2	3	3	7	7	2	4	7	3	6	6	6	5	6	6	5	6	5	4	5	5	6	5	5	4	4	7	7	7	7	7	6	7	5	6	3	5	5	6	3	4	4	4	3	4	5	4	4	5	4
1	1	4	6	5	4	1	7	4	7	7	6	7	7	7	4	6	6	6	6	6	7	6	6	7	6	6	6	6	6	6	6	7	4	7	5	5	5	5	7	6	6	7	6	5	4	4	4	4	6
2	1	2	7	7	5	5	7	2	5	5	5	5	4	6	6	5	4	5	6	5	6	6	6	6	6	6	5	4	5	6	6	5	4	4	4	5	4	5	5	5	5	6	7	5	7	4	6	6	5
2	3	1	7	7	1	3	5	2	4	5	5	6	5	5	5	5	5	4	5	4	3	1	3	7	3	3	6	6	6	5	6	6	4	4	4	5	4	5	4	4	3	4	4	5	3	3	3	3	3
1	4	2	3	2	1	2	5	2	7	1	1	2	1	1	4	5	3	5	4	4	3	2	2	3	3	4	3	4	2	3	2	3	4	5	6	5	4	5	4	5	4	4	4	4	5	4	4	4	5
1	4	3	6	7	5	1	4	5	1	7	7	7	7	7	6	6	5	6	6	6	6	6	6	6	6	6	6	5	6	7	5	6	3	3	3	3	2	3	7	7	7	7	1	4	3	3	3	3	6
1	3	2	6	4	3	5	2	4	2	1	1	1	7	2	6	6	6	6	6	6	3	3	1	3	3	3	7	2	3	3	2	2	2	2	2	3	3	3	2	4	2	2	3	2	1	2	7	1	1
2	3	2	6	7	1	5	3	4	5	5	5	5	5	6	6	7	5	5	6	5	5	5	6	6	5	6	5	7	5	5	4	6	7	4	6	6	6	6	6	6	5	5	6	5	5	7	5	5	5
1	5	3	6	7	1	8	1	2	6	6	6	6	6	5	5	6	6	7	6	6	6	6	6	6	6	6	7	6	7	7	7	7	6	5	6	6	5	6	3	4	3	3	3	3	4	4	4	5	5
2	1	3	6	7	5	2	5	1	4	4	5	5	4	4	3	3	3	2	3	4	5	5	5	6	5	7	4	4	3	4	5	4	4	5	4	4	4	3	4	4	4	4	4	5	5	5	6	6	5
2	2	1	6	7	1	2	3	5	7	7	7	7	7	6	7	6	7	7	7	7	7	6	7	7	7	7	6	7	7	7	7	7	4	5	5	6	5	4	1	7	7	7	7	3	4	5	5	4	4
2	1	2	7	7	5	1	7	2	5	3	5	5	6	7	6	4	6	6	5	6	5	4	5	5	5	5	6	6	6	6	6	6	6	6	6	6	6	5	6	6	6	6	6	5	6	5	5	6	6
1	1	2	7	4	1	5	7	2	4	6	6	5	4	6	6	6	3	6	6	6	5	6	4	6	4	7	7	6	6	6	6	6	5	5	5	7	6	5	6	5	6	6	5	6	5	6	5	5	4
2	4	3	6	7	2	6	7	2	4	4	6	5	5	4	5	7	6	6	6	5	5	6	6	6	6	7	6	5	4	6	6	6	4	6	6	6	6	6	5	6	6	5	6	6	5	6	6	6	7
2	4	2	7	5	1	5	5	1	6	7	5	5	5	6	7	6	6	6	6	6	5	6	4	5	5	7	5	6	6	7	6	5	7	5	5	5	5	5	6	6	6	6	7	6	5	5	6	5	6
1	1	1	6	7	5	6	5	3	6	7	6	7	7	7	7	7	7	7	6	7	5	5	5	6	5	4	7	7	7	7	7	7	7	7	6	7	7	7	6	5	4	4	3	7	1	7	7	7	7
1	6	1	6	7	1	2	4	3	6	5	6	5	5	6	7	7	7	7	7	7	7	7	7	7	7	7	6	5	6	6	6	5	6	7	6	7	7	7	3	4	2	3	2	7	7	1	7	6	7
2	4	2	7	5	3	2	8	3	7	7	7	7	7	6	7	7	7	7	7	2	7	6	7	7	7	7	6	7	7	7	7	7	4	4	5	6	4	4	7	7	5	7	7	3	4	3	3	2	4
1	1	2	7	7	4	3	7	2	5	6	5	5	5	4	6	6	6	6	5	5	5	6	5	6	5	7	7	7	7	7	6	7	4	3	5	4	4	4	5	5	5	5	6	5	6	6	6	5	6
2	3	3	7	7	5	6	7	3	7	7	7	6	7	7	6	6	7	7	7	7	7	7	7	7	2	7	4	5	5	4	4	4	5	7	7	7	7	7	4	4	3	5	3	6	6	6	7	7	7
2	6	2	7	4	2	2	1	1	5	6	7	7	6	6	6	6	6	5	4	6	6	6	5	6	5	6	5	6	4	6	4	4	6	5	5	6	6	5	7	6	3	4	5	6	5	6	5	6	5
2	1	2	7	7	2	1	3	1	5	6	5	6	5	5	7	7	5	7	7	7	5	5	3	5	6	4	6	6	5	6	6	6	6	7	6	6	6	6	6	5	5	6	5	6	6	4	7	5	5
2	1	2	7	7	3	9	4	2	5	6	6	7	5	6	5	6	6	6	6	5	4	7	5	6	6	6	7	4	5	5	5	6	5	7	6	6	6	5	5	7	6	5	5	6	6	5	6	6	6
2	2	2	7	7	5	7	1	1	5	6	5	6	4	6	6	5	6	5	5	5	5	6	5	7	6	6	6	6	6	5	6	5	4	5	6	5	5	6	6	6	5	6	5	5	6	7	5	5	5
2	5	1	2	7	2	9	5	3	5	5	5	5	5	4	3	3	3	2	3	3	7	7	7	7	7	7	6	6	6	6	4	5	6	5	6	6	6	5	6	5	6	6	5	5	5	5	5	6	7
2	2	2	7	7	3	6	7	3	6	4	5	7	5	5	5	6	5	5	6	6	5	5	6	6	6	6	6	6	6	7	5	5	6	6	6	6	4	6	6	6	5	7	6	4	3	4	6	6	6
1	4	1	7	4	5	5	5	3	1	4	3	3	2	3	4	4	5	4	4	4	5	6	5	5	5	5	4	4	4	4	4	5	4	5	4	4	4	4	5	5	3	4	4	5	6	4	6	5	6
2	1	2	7	7	5	5	7	2	6	6	5	7	5	6	5	5	6	5	5	5	5	6	6	7	6	6	6	7	6	6	6	6	5	7	5	5	5	5	5	5	6	6	5	6	6	6	5	6	6
2	4	1	7	7	1	5	7	2	2	3	3	3	3	2	7	7	7	7	7	7	5	5	4	6	5	6	4	4	5	4	6	4	4	3	2	4	3	3	3	3	3	4	3	6	6	6	7	4	7
2	1	2	7	7	3	2	8	2	4	5	4	5	5	6	7	6	5	7	6	6	5	5	4	5	5	6	6	6	5	6	6	6	5	4	5	5	5	5	6	6	6	6	5	6	7	5	6	6	6
1	4	3	7	4	4	2	8	2	3	2	1	3	3	3	7	7	7	1	7	7	4	4	4	4	4	6	3	3	1	3	3	2	4	4	4	5	4	4	5	5	6	5	5	1	1	1	2	7	1
1	5	2	7	5	5	3	3	2	5	4	5	6	5	5	6	6	6	6	4	5	6	6	6	7	5	5	5	5	6	5	5	4	5	5	5	5	5	6	6	4	4	5	5	7	6	7	7	1	7
1	5	1	7	5	5	1	2	1	3	4	3	3	3	3	2	3	3	3	2	3	2	3	2	3	2	4	4	4	4	4	5	5	1	3	2	3	3	3	2	2	1	2	1	3	3	3	3	1	1
2	1	2	7	7	3	1	7	1	5	5	6	6	5	5	6	5	6	5	6	3	7	7	1	7	7	7	6	6	6	7	6	5	6	5	6	6	6	6	5	6	6	7	6	6	5	5	5	5	5
2	2	2	7	7	5	1	7	1	7	7	7	7	7	7	5	4	5	6	4	5	5	4	4	4	5	5	6	5	4	5	7	5	7	7	7	7	7	7	3	4	2	2	3	3	3	5	5	6	5
1	4	2	7	4	5	4	3	2	3	3	3	4	1	3	6	5	4	5	5	5	5	6	6	6	6	6	6	6	6	7	6	6	7	7	7	7	7	6	2	3	2	3	3	1	1	7	1	1	1
2	2	2	7	7	1	4	7	1	6	6	6	5	5	6	4	4	4	5	3	4	5	4	6	6	6	7	7	1	7	7	7	7	5	5	5	5	6	6	6	6	4	7	7	2	3	3	3	3	4
2	2	2	7	7	5	6	7	2	6	5	5	5	5	5	5	5	5	5	3	4	6	6	5	4	4	6	6	6	4	5	5	5	5	6	6	5	6	6	5	6	5	5	3	6	6	6	7	6	5
2	1	2	7	7	3	5	5	2	6	6	6	6	5	5	6	6	4	6	5	5	5	4	5	7	6	6	6	4	6	5	6	5	3	4	5	7	4	6	5	6	5	5	5	6	6	5	6	6	5
1	3	2	7	7	3	10	5	2	5	6	6	5	6	4	5	6	5	7	6	5	6	6	6	6	6	6	5	6	5	6	5	6	6	4	5	5	5	5	5	5	5	5	5	6	5	6	7	6	5
2	2	2	7	7	3	2	3	2	5	6	5	6	6	5	6	5	6	6	5	4	5	5	4	4	5	5	4	5	4	6	5	5	6	5	5	6	5	5	5	5	5	5	5	4	5	4	6	5	5
1	4	3	7	4	4	5	5	1	6	6	6	6	6	6	6	5	6	6	6	6	6	6	6	6	6	6	6	5	6	6	6	5	6	6	5	4	5	5	6	5	5	6	5	5	6	5	6	5	6
2	4	1	7	5	2	1	5	2	2	5	5	6	5	5	5	5	5	7	6	5	7	7	7	7	7	7	7	7	1	7	7	7	4	4	4	5	5	4	6	4	6	6	5	6	5	6	7	7	6
1	2	2	7	7	5	2	5	2	5	6	6	5	6	6	5	5	5	5	6	5	6	6	6	6	6	6	2	2	3	3	3	3	6	6	6	6	6	5	5	5	5	6	5	7	5	4	5	5	6
2	4	1	6	7	4	2	4	3	6	5	6	5	5	5	4	5	5	4	5	5	2	3	3	4	3	3	5	5	6	5	5	6	3	6	4	4	4	4	4	4	4	4	4	5	4	4	5	5	5
2	2	2	7	7	3	2	1	1	5	5	4	4	4	5	4	6	4	5	4	6	7	6	6	6	6	6	5	5	5	5	4	5	5	6	5	6	5	6	5	6	6	7	5	5	6	5	6	5	7
2	2	2	7	7	5	1	5	2	3	3	3	4	3	4	6	7	5	6	5	5	4	5	5	5	4	5	3	3	1	7	2	2	4	5	4	4	5	5	7	2	1	1	1	2	3	1	4	3	3
2	1	2	7	7	5	1	7	1	6	4	5	6	6	6	5	6	6	6	6	7	6	6	5	5	7	6	6	6	4	4	6	5	6	6	6	6	5	6	5	5	5	6	5	5	6	6	5	4	5
2	1	2	7	7	1	10	8	2	5	6	5	6	6	6	6	7	7	6	7	7	6	5	5	5	6	5	5	3	5	7	4	5	6	5	5	4	5	5	6	6	6	6	6	5	6	4	4	7	6
1	2	2	6	7	4	2	5	2	5	5	5	5	5	6	7	7	7	7	6	7	6	6	6	5	4	4	5	5	5	6	5	5	6	7	6	6	5	6	6	6	6	6	6	5	4	4	5	5	6
2	1	2	7	7	2	4	5	1	6	4	5	5	6	5	5	6	4	6	6	6	6	6	6	5	4	6	7	5	3	5	5	5	5	5	6	5	6	6	5	5	5	6	5	6	7	6	7	6	7
2	1	2	7	7	1	2	5	3	6	6	5	7	6	6	6	5	3	6	5	3	6	6	5	6	6	7	7	5	6	6	4	6	6	5	5	6	6	4	5	6	5	5	4	5	5	5	5	5	5
2	1	2	7	4	3	2	1	3	3	3	3	3	2	3	1	7	1	1	1	3	6	5	6	6	7	6	5	4	4	6	4	4	3	2	3	3	2	3	5	5	5	5	6	7	2	1	2	1	1
1	2	2	7	7	5	2	7	2	3	3	3	3	2	3	6	4	5	5	5	5	7	2	7	7	7	7	5	7	6	6	6	6	4	4	4	4	6	5	5	5	6	7	5	7	5	5	5	5	5
2	1	2	7	7	1	2	7	1	7	7	7	1	7	7	5	6	4	5	3	5	4	4	5	4	4	4	4	5	3	6	6	5	7	7	7	7	7	7	5	5	4	5	6	3	3	3	3	3	3
2	1	3	7	4	5	3	7	3	4	5	4	4	5	5	5	5	3	4	4	5	4	4	4	5	4	4	4	4	4	4	4	4	7	7	6	7	7	7	2	3	1	4	1	2	3	3	3	3	4
2	1	2	7	7	5	2	6	3	5	6	5	5	6	6	4	5	5	6	5	6	5	4	6	5	6	5	5	5	6	6	6	5	6	5	4	6	5	4	3	4	1	5	2	2	3	2	2	3	3
1	1	2	7	7	5	9	4	3	6	6	6	5	6	5	5	6	5	6	6	6	6	6	6	6	6	7	5	6	6	6	3	7	6	6	5	6	6	6	5	6	5	6	5	4	3	3	3	3	2
1	1	3	6	7	2	5	1	3	6	6	6	6	5	6	5	6	6	5	5	6	5	6	6	6	6	5	5	6	4	7	4	5	5	6	6	5	6	6	5	5	5	5	5	4	5	4	6	4	5
1	2	1	6	7	2	8	5	2	5	6	6	6	5	5	5	6	6	5	6	5	6	6	5	5	6	5	6	7	7	7	7	7	6	5	4	5	4	6	7	7	7	7	6	2	3	2	3	3	3
2	1	2	7	7	3	5	4	2	6	7	6	6	6	5	6	6	6	7	6	6	7	7	6	7	7	7	7	7	7	6	7	7	5	6	5	6	5	5	6	6	6	6	6	6	5	6	6	5	6
2	1	2	7	7	3	4	7	2	7	5	6	6	6	6	6	5	5	5	6	5	6	6	5	6	5	6	7	6	7	7	7	7	6	6	5	5	7	5	5	4	6	6	5	4	7	5	4	4	7
2	1	2	7	7	3	3	5	3	4	4	4	4	4	4	5	5	6	6	5	7	7	7	6	7	7	7	7	6	7	7	7	7	7	7	7	7	6	7	3	4	2	3	2	5	5	6	6	5	5
2	2	2	7	7	5	2	5	3	6	6	6	7	5	6	1	2	3	3	7	1	3	2	3	3	2	3	6	4	6	7	4	4	5	4	4	5	4	4	5	5	6	5	6	3	3	2	3	3	2
2	1	2	7	7	5	2	7	2	5	6	5	6	5	6	5	5	5	6	5	6	5	6	5	6	5	7	5	5	5	6	6	6	6	5	5	5	6	7	5	5	5	6	5	6	5	6	4	5	5
2	1	2	7	7	3	3	7	1	5	5	6	6	4	5	7	6	7	7	7	5	4	7	6	6	6	7	6	6	4	7	6	6	5	6	4	5	5	5	4	7	6	6	5	6	6	5	6	6	5
1	1	3	7	7	2	1	7	3	5	5	6	6	6	6	6	4	6	5	5	6	7	7	7	7	7	7	7	7	7	7	6	7	4	6	4	6	5	4	5	6	5	7	6	4	6	6	5	5	7
2	2	2	7	7	5	10	5	2	7	6	5	6	6	6	6	5	6	6	7	6	6	6	6	7	6	7	6	6	6	7	4	6	4	5	5	5	6	6	5	5	5	5	5	5	6	5	5	5	6
2	2	2	7	7	3	9	5	1	7	7	7	3	7	7	5	5	6	5	5	5	5	4	4	6	5	4	7	7	7	7	6	7	5	5	3	4	5	5	6	6	6	7	6	5	6	4	6	5	7
2	1	2	7	7	1	10	4	1	5	5	5	5	6	6	6	4	6	7	6	5	5	5	5	4	5	5	5	7	6	6	5	7	5	4	5	4	5	6	5	5	5	5	5	1	7	7	7	7	7
1	1	2	6	7	5	1	3	2	2	1	1	1	1	7	6	5	5	5	5	7	6	5	5	6	6	6	3	3	2	2	3	3	5	4	4	4	3	5	6	6	6	5	6	5	5	6	5	5	7
1	3	1	6	7	4	1	5	1	3	3	3	3	3	3	6	4	6	6	4	6	6	4	4	5	5	5	4	4	4	5	3	5	6	6	4	6	6	6	1	7	1	1	1	5	5	4	5	5	4
1	1	1	6	7	3	6	5	2	7	7	7	7	7	2	6	7	6	5	6	5	6	7	6	7	7	7	7	6	5	6	6	6	6	5	6	7	4	5	7	7	6	7	7	3	3	2	2	3	3
2	3	2	7	7	4	5	7	3	5	6	5	5	4	6	5	5	4	4	5	5	5	5	6	5	5	6	6	6	4	6	6	5	7	7	7	7	7	7	6	5	5	5	5	5	5	7	6	6	5
2	1	2	7	7	5	4	8	3	4	4	3	5	4	5	7	7	6	7	7	7	5	4	5	4	5	5	5	5	5	6	5	5	3	4	3	3	3	3	2	2	1	2	1	1	4	3	3	1	3
1	1	3	7	5	1	4	5	3	6	7	6	7	6	6	4	7	5	5	6	6	5	6	5	5	6	6	6	5	6	6	5	6	6	6	6	7	4	6	4	5	5	6	6	3	2	2	3	3	2
2	3	1	7	4	2	1	3	3	4	4	4	5	5	4	5	4	4	4	4	5	5	5	4	5	6	7	6	6	6	5	6	6	4	5	4	4	4	4	3	4	3	3	2	5	5	5	6	4	6
1	3	1	7	7	3	2	3	1	5	5	6	6	6	7	5	5	6	5	5	5	3	5	5	5	4	4	6	5	6	7	6	6	7	7	6	7	6	7	6	5	5	6	6	5	5	5	5	5	5
1	3	3	7	7	4	2	6	3	6	4	5	5	5	5	6	7	6	7	6	7	7	3	1	3	3	2	6	4	5	4	4	4	4	5	4	5	5	6	2	1	3	2	1	2	1	2	4	1	7
1	1	1	7	7	4	5	6	3	5	4	4	5	4	4	7	7	7	7	7	7	5	4	4	4	4	4	5	6	6	6	5	5	7	7	7	7	7	7	5	5	5	4	5	6	6	6	7	6	5
2	1	2	7	7	1	1	1	1	4	5	5	6	6	6	6	6	5	7	4	6	4	5	4	5	5	5	6	6	6	6	6	6	4	4	4	4	5	4	6	6	5	5	5	6	6	4	5	4	6
2	2	2	7	7	5	1	4	1	6	5	5	5	5	5	6	5	5	7	6	6	6	5	5	5	4	6	6	5	4	5	5	4	5	6	6	6	5	6	5	6	6	6	4	6	6	6	6	6	6
1	2	2	7	7	2	1	7	1	6	5	5	7	5	6	7	7	7	7	7	7	5	5	3	7	5	5	6	5	6	6	6	6	4	4	6	4	5	4	7	6	5	6	5	4	5	2	6	5	5
1	2	2	7	7	5	3	7	1	5	5	6	5	5	6	7	7	5	7	7	7	6	6	7	6	6	6	6	6	6	6	6	6	5	5	5	4	4	5	7	6	4	5	5	6	7	5	6	4	7
1	1	2	7	7	4	8	7	3	4	6	5	5	6	5	5	6	6	5	6	6	6	5	6	6	5	6	7	7	7	7	7	7	4	5	4	4	5	5	5	6	6	6	6	5	6	5	7	6	5
1	3	2	7	7	4	7	5	3	3	3	3	3	4	3	4	4	4	4	5	4	4	5	4	5	4	4	6	6	6	6	5	6	4	6	3	5	5	4	2	3	3	2	3	5	4	4	4	4	4
2	3	3	6	7	2	4	7	4	7	2	1	2	1	2	7	7	6	7	7	7	6	7	7	7	6	7	6	6	6	5	6	6	7	7	6	7	7	7	7	7	6	6	5	6	5	5	7	4	5
1	2	2	7	7	4	3	7	2	5	5	4	6	4	5	6	5	6	6	6	6	5	4	4	6	3	4	5	6	6	6	6	6	4	5	5	5	5	7	5	7	6	7	6	5	7	6	6	6	6
2	2	2	7	7	1	3	7	3	6	5	5	6	6	6	4	6	5	6	5	5	4	6	6	6	5	6	7	7	7	7	7	7	5	6	6	5	6	6	7	5	5	5	5	5	5	6	5	6	5
2	2	2	5	4	1	10	7	3	5	5	4	4	5	4	4	4	4	5	4	4	3	4	4	4	4	5	7	6	7	7	7	7	3	3	3	3	1	3	5	6	6	6	5	4	6	4	5	4	4
2	2	3	6	7	4	9	8	1	6	6	5	5	5	5	7	7	7	7	7	7	7	7	7	7	6	7	7	6	6	5	6	5	7	6	7	7	5	7	7	6	5	7	7	7	6	1	7	7	7
2	2	2	7	5	5	7	6	2	7	7	6	7	7	7	7	7	7	7	6	7	4	6	5	5	2	5	4	4	4	4	4	5	3	4	4	4	4	5	4	4	4	4	5	6	6	6	7	5	6
2	2	2	7	7	5	6	2	2	7	5	5	7	5	6	6	7	6	5	6	5	5	5	5	6	4	5	5	6	4	6	6	6	5	6	4	7	6	5	6	5	7	6	5	4	5	6	6	6	6
2	4	3	7	5	4	4	7	3	6	6	6	6	6	6	6	7	7	7	7	7	6	6	5	6	6	6	6	5	5	6	6	6	6	7	6	6	5	6	6	6	5	5	5	6	6	5	5	6	6
2	2	2	7	7	3	9	7	1	5	5	4	6	6	6	6	4	4	6	4	4	5	6	6	6	6	6	5	6	4	6	5	5	6	6	5	6	5	6	6	4	5	6	5	6	6	6	7	6	7
2	1	2	7	7	1	1	7	3	5	5	5	5	5	5	5	5	5	6	6	5	3	3	3	3	3	2	5	6	6	6	6	6	5	6	5	6	6	5	6	6	6	5	6	5	6	6	6	6	7
1	1	2	7	7	2	2	5	3	4	5	5	6	6	5	4	3	5	5	6	6	5	5	5	5	4	5	7	5	4	5	5	6	7	7	7	7	7	7	5	5	5	5	5	5	5	4	4	3	5
2	1	2	7	7	5	1	5	3	3	3	3	4	3	2	5	6	5	7	6	6	4	4	4	6	4	4	5	4	4	5	5	5	5	4	3	5	5	5	2	3	2	3	3	2	3	3	3	3	3
2	2	2	7	7	5	3	4	2	4	7	6	6	5	7	7	7	7	7	7	7	6	6	6	5	6	5	5	6	6	5	5	6	5	5	6	5	6	6	6	6	5	6	6	6	6	6	7	7	6
1	4	2	7	6	2	10	1	5	6	6	6	6	6	6	4	4	4	3	3	4	7	7	7	7	6	7	7	7	7	7	6	7	5	5	3	5	6	5	3	1	3	3	3	1	3	1	3	1	3
1	5	1	7	5	2	1	3	1	2	4	3	4	3	3	4	4	3	4	4	4	4	4	6	5	4	5	6	6	5	5	5	6	6	5	6	6	5	6	3	3	3	3	1	6	4	3	4	4	4
2	1	2	7	7	4	4	2	2	6	6	6	7	6	7	6	5	6	6	6	5	6	5	5	6	6	5	7	7	2	7	7	7	7	7	6	7	6	7	4	6	5	7	6	5	6	5	7	5	5
1	5	3	7	7	5	1	7	3	3	3	3	3	3	3	7	7	7	7	7	6	6	4	6	6	5	7	7	7	7	7	7	7	7	7	1	7	7	7	7	6	6	6	5	1	7	7	7	7	7
2	2	2	7	7	3	8	6	2	5	6	5	7	5	6	4	4	4	5	5	4	5	5	5	6	5	5	4	5	6	6	6	5	5	6	5	6	6	6	6	5	6	5	6	6	6	6	6	6	6
1	5	3	6	7	2	8	8	2	7	6	5	6	6	5	5	4	4	6	6	4	7	7	7	7	7	3	4	5	5	7	5	5	2	3	3	3	3	4	3	3	3	3	1	3	3	3	4	3	3
1	3	3	7	7	3	1	4	3	6	6	5	7	5	6	7	7	7	7	7	7	7	7	7	7	7	2	7	2	7	7	7	7	6	6	6	6	6	7	6	5	5	5	5	7	6	3	7	7	7
2	2	2	7	7	5	2	5	2	7	6	5	5	3	5	6	5	3	5	5	4	6	6	5	6	6	6	6	7	6	5	6	6	6	5	6	6	5	6	6	6	5	6	5	5	5	6	5	5	5
2	1	2	7	7	3	1	3	1	4	5	6	6	6	6	5	4	4	5	5	5	5	4	5	5	2	5	5	4	4	5	6	5	6	4	6	5	3	6	7	7	7	7	3	6	7	6	5	5	6
1	2	1	6	7	1	7	7	4	3	3	3	3	3	3	4	4	4	5	5	5	5	6	6	5	5	6	2	2	2	5	1	3	6	5	5	6	6	6	3	1	3	3	3	6	6	5	6	5	6
1	1	2	7	7	1	2	7	3	4	5	4	4	5	4	5	7	6	6	4	5	3	2	2	2	3	3	5	5	4	4	5	4	5	6	6	5	5	6	4	4	3	3	2	3	3	3	3	3	2
1	3	3	6	7	4	1	2	1	3	3	2	3	3	3	5	7	6	5	6	5	3	2	3	4	3	3	1	1	7	7	1	1	3	4	3	3	3	4	3	2	3	3	3	5	4	4	4	4	5
1	3	2	7	7	5	5	5	3	4	4	4	5	3	5	7	7	6	7	6	7	4	5	4	6	3	5	7	7	7	7	6	7	3	4	3	4	3	3	5	6	5	7	6	7	7	7	7	7	1
2	1	2	7	7	5	1	5	1	6	6	5	5	6	6	7	7	6	7	7	7	6	5	5	5	4	5	5	4	6	6	6	5	6	6	5	7	6	6	5	5	5	6	4	7	4	5	5	6	6
2	1	2	7	7	3	4	7	3	5	4	4	6	6	5	7	5	4	5	6	6	5	6	4	5	6	5	5	4	5	6	7	6	5	5	5	7	5	5	6	6	6	6	5	5	5	4	4	5	5
2	1	2	7	7	4	9	2	3	7	6	6	7	5	6	6	6	6	5	6	6	6	6	6	6	4	6	6	6	6	7	6	6	4	4	5	5	4	4	7	6	6	5	5	6	6	5	6	4	5
2	5	3	5	4	4	5	5	4	5	4	5	7	5	6	6	6	5	7	6	5	7	6	6	6	5	6	5	6	4	5	5	5	5	6	6	5	5	5	6	6	6	4	5	6	6	6	7	6	5
2	1	2	7	7	5	7	3	3	4	6	5	6	6	5	3	3	3	4	3	2	6	7	5	5	7	6	6	6	5	7	5	6	4	4	4	4	6	5	6	6	6	5	6	7	4	3	4	5	5
1	5	3	6	7	2	10	8	4	5	6	6	6	5	5	6	5	6	7	5	5	6	6	6	5	6	6	7	7	6	7	7	7	4	4	4	5	5	5	5	6	6	4	5	5	4	6	6	4	5
2	1	2	7	7	3	5	6	3	6	5	6	5	5	6	6	6	6	5	5	6	5	4	5	6	6	7	5	4	6	6	6	6	6	6	7	5	5	6	5	5	6	6	5	6	5	6	5	5	5
2	3	3	7	7	4	3	7	2	6	5	5	4	5	5	3	6	6	6	6	6	6	7	7	7	6	7	5	6	5	5	5	6	6	6	6	6	5	6	5	5	5	5	4	5	5	5	5	3	5
2	3	1	7	7	1	1	3	2	3	5	4	5	4	5	6	5	5	5	6	6	7	6	6	6	6	6	6	4	6	5	5	5	3	5	3	5	4	5	5	5	3	4	4	5	4	4	5	3	5
2	1	2	7	7	3	1	1	2	6	6	5	6	6	6	6	6	5	4	5	6	7	7	7	7	7	7	7	7	6	7	7	7	6	5	6	7	5	7	7	7	4	6	5	6	5	6	6	5	6
1	3	2	7	5	5	3	3	3	4	4	5	4	5	5	4	5	4	5	5	6	6	4	5	6	5	5	6	6	7	7	7	7	4	6	4	5	3	5	5	4	5	4	4	5	5	6	7	5	5
2	1	2	7	7	5	1	3	3	6	7	4	5	6	5	5	6	5	5	5	6	6	7	6	6	6	7	7	7	7	4	7	7	4	6	5	6	6	6	6	7	6	6	6	6	5	5	7	7	6
2	1	2	7	7	2	2	5	2	5	5	4	5	5	6	7	5	5	5	5	5	5	7	5	6	5	6	7	7	7	7	7	7	4	4	4	5	4	4	5	5	6	5	5	7	7	6	1	7	7
2	3	3	7	7	3	1	7	3	1	1	1	1	1	7	4	6	5	5	4	6	5	6	4	5	5	6	5	3	4	5	4	4	7	7	5	7	7	7	3	2	3	3	2	4	4	5	5	6	5
1	3	1	7	4	4	2	7	2	1	3	3	1	3	3	4	5	5	4	5	5	3	3	3	3	3	3	3	4	3	4	4	4	4	4	5	5	4	5	2	1	1	1	7	3	3	3	2	3	3
2	1	2	7	7	5	1	7	2	6	5	7	6	6	7	5	5	5	5	5	7	5	5	5	5	5	5	5	6	6	5	5	5	6	5	5	5	5	6	5	6	4	6	5	6	5	5	5	6	6
1	2	3	7	7	5	2	7	3	3	4	5	5	4	5	4	4	6	6	5	5	5	5	5	6	5	7	6	6	6	6	6	7	5	6	4	6	6	5	6	6	5	6	6	5	4	3	6	5	4
2	2	3	7	7	2	10	7	4	3	5	3	4	5	4	6	7	7	7	7	7	7	7	7	7	7	7	7	7	1	7	7	7	7	7	7	7	6	7	1	1	1	1	7	1	2	3	4	3	3
2	2	2	7	7	2	7	5	2	6	6	6	5	5	6	5	5	6	5	5	5	5	5	5	5	5	6	7	7	7	7	7	7	5	5	3	5	4	5	5	7	6	5	6	6	6	6	7	6	6
1	4	1	6	7	1	9	6	4	3	4	4	4	5	4	5	5	4	5	5	5	7	7	6	7	7	7	6	6	5	6	6	5	5	5	4	5	5	7	6	6	6	6	5	7	7	6	6	6	6
2	1	2	7	7	2	1	2	3	6	7	6	7	7	7	7	7	7	7	7	7	6	4	5	6	5	5	5	7	6	6	6	7	7	7	5	7	6	7	3	2	3	4	3	5	5	4	4	5	5
2	1	2	7	7	3	2	4	2	5	4	5	5	6	7	6	5	6	5	5	5	5	6	4	4	5	5	5	5	4	5	5	6	4	5	5	6	5	5	5	6	5	7	6	7	5	4	5	5	5
2	3	2	7	7	2	10	2	3	2	1	7	2	1	1	7	1	7	1	1	1	3	4	3	4	3	1	1	7	1	7	1	1	7	3	1	1	1	1	7	1	1	1	2	3	3	1	3	2	3
2	2	2	7	7	5	7	6	3	6	6	4	5	5	6	7	1	1	2	2	2	7	2	2	3	3	2	5	5	6	5	5	5	3	3	3	3	2	2	5	6	5	5	6	3	1	7	1	1	1
1	3	3	6	5	3	10	5	4	4	3	3	3	3	3	2	3	2	3	3	3	4	4	3	4	5	5	6	6	6	6	5	6	5	5	4	5	2	5	6	6	6	6	5	4	4	5	4	4	5
2	2	2	7	7	1	10	3	1	6	4	5	6	5	5	4	5	3	6	5	4	6	6	6	6	5	6	6	6	6	6	6	6	4	6	6	6	6	4	5	5	6	6	6	6	5	5	6	5	6
1	4	3	7	4	3	8	4	1	1	7	7	7	7	7	6	6	6	5	6	5	5	4	3	4	4	5	6	6	7	7	6	7	5	6	4	7	5	4	6	4	5	6	5	7	1	7	7	7	7
2	3	3	7	5	1	5	3	4	6	6	6	7	5	5	2	7	7	7	7	7	6	5	5	6	6	7	4	4	4	5	4	6	4	5	5	5	5	4	4	5	4	4	4	4	4	4	5	4	4
2	4	2	7	7	3	4	5	2	3	2	3	3	3	3	6	5	6	6	6	7	4	4	4	5	4	4	3	5	4	5	5	5	6	6	6	6	5	5	1	7	7	7	7	5	6	5	7	5	5
1	1	1	7	5	5	2	4	4	3	3	2	4	2	3	4	5	3	5	3	3	4	5	4	6	4	4	5	4	3	4	4	5	4	4	5	6	5	5	3	3	2	4	3	1	7	1	1	1	2
2	5	1	2	2	1	6	1	2	6	6	6	5	6	6	5	5	5	7	6	5	5	6	5	6	6	6	5	6	6	5	6	7	6	6	6	6	6	5	6	6	6	5	5	6	6	4	6	5	5
2	2	2	7	7	5	1	2	2	5	5	6	6	6	6	6	6	6	6	6	6	5	7	6	6	6	6	6	6	5	6	7	5	6	5	5	6	6	5	5	6	5	7	4	5	5	6	5	5	5
1	3	3	7	5	2	3	5	1	6	5	4	7	6	6	6	7	7	7	7	7	4	4	3	4	5	4	4	5	4	6	4	4	6	5	5	5	5	5	4	4	6	4	4	7	1	1	1	1	1
2	2	2	7	7	5	1	8	3	5	5	5	5	5	5	6	7	7	7	7	7	6	5	6	6	6	5	5	4	4	5	5	7	5	5	5	6	5	6	6	6	6	5	5	5	6	5	6	6	5
1	3	3	7	7	4	9	2	2	4	3	4	6	4	5	5	5	5	5	6	4	5	5	4	6	6	4	4	6	4	4	4	5	7	7	7	7	7	6	7	7	7	7	1	5	6	6	7	6	7
2	1	2	7	7	3	9	5	2	5	5	6	6	6	5	5	6	5	5	5	6	6	6	6	6	6	6	6	6	4	5	6	6	5	4	5	4	5	5	5	5	6	5	5	6	6	5	7	6	6
2	1	2	7	7	1	7	7	2	3	3	3	3	2	3	3	3	1	3	3	3	1	1	1	7	7	1	3	3	3	3	2	3	1	1	3	4	3	5	1	1	1	2	7	4	4	3	2	3	3
1	2	2	7	4	3	6	7	3	6	4	4	5	3	4	5	5	4	4	3	4	4	5	5	4	4	4	6	4	5	6	6	5	7	7	7	7	7	6	1	2	1	7	1	7	7	7	7	7	2
2	5	3	7	7	1	4	7	4	4	6	6	5	6	5	5	6	5	6	5	6	2	2	3	3	4	3	2	7	2	3	2	3	4	4	4	4	4	4	2	2	3	3	3	7	7	7	1	7	7
1	2	2	7	7	2	10	7	2	6	6	5	6	5	7	5	5	5	6	5	5	5	4	6	5	5	4	5	6	6	7	5	6	5	6	6	5	6	5	7	7	6	7	7	5	6	5	6	6	6
1	2	2	7	7	5	1	7	1	6	7	7	7	7	7	5	4	5	5	6	5	7	7	7	7	7	7	7	7	7	7	7	7	5	5	4	4	4	5	6	6	6	6	6	2	2	3	3	3	4
1	3	2	7	7	5	2	7	1	7	7	7	7	6	7	6	6	5	7	6	6	7	6	7	7	6	7	6	6	4	5	6	6	7	4	5	6	6	6	7	2	7	7	7	7	7	7	1	7	7
2	2	2	7	7	3	4	7	1	7	7	7	7	7	7	4	6	4	5	5	4	6	7	6	7	7	7	7	7	6	7	7	7	7	7	7	7	7	7	5	6	6	5	7	7	7	7	1	7	7
2	1	2	7	7	5	1	8	2	6	7	6	7	6	5	6	6	6	6	6	6	6	6	4	6	7	5	6	6	6	6	6	5	5	6	5	5	6	7	6	6	4	6	5	6	5	6	6	6	4
2	3	3	6	7	5	2	4	2	6	5	4	5	4	7	6	7	7	7	7	7	7	7	7	7	6	7	6	7	5	7	6	6	7	7	7	7	6	7	4	5	5	5	5	6	7	6	6	6	4
2	1	2	7	7	5	1	5	2	1	7	1	2	1	1	7	7	7	7	7	7	4	6	6	5	6	6	4	6	6	5	5	5	5	6	5	7	6	6	2	4	3	3	2	6	6	6	7	6	6
2	5	2	7	6	1	1	7	5	3	4	3	4	2	3	7	7	7	1	7	7	6	7	6	6	6	5	6	5	6	6	6	6	5	6	6	5	6	6	5	6	6	5	6	6	7	6	6	5	5
2	1	2	7	7	5	2	7	2	5	6	6	5	5	5	6	6	6	6	3	6	6	5	5	7	5	5	5	6	5	5	5	6	5	6	5	6	4	7	3	5	4	5	5	6	7	5	6	6	7
2	3	2	7	5	3	3	5	3	2	3	2	3	2	3	6	6	6	6	4	7	5	4	4	5	4	5	7	7	7	7	7	1	4	5	4	7	5	6	6	5	6	5	6	5	5	6	5	4	6
2	1	2	7	7	3	1	5	3	5	6	6	6	6	5	6	6	4	7	5	5	6	5	6	7	4	6	6	4	6	5	7	6	5	6	5	6	5	7	6	5	5	5	5	5	6	5	5	6	5
2	2	3	6	7	2	1	6	3	7	2	7	7	7	7	6	7	7	7	7	7	5	5	6	5	5	6	7	7	7	7	7	7	3	4	3	4	3	2	6	6	6	6	6	2	3	3	3	3	3
2	2	2	7	7	3	2	3	3	6	5	6	6	6	6	6	6	6	5	6	5	6	6	5	6	5	7	5	4	6	6	6	5	5	6	5	6	3	5	5	6	5	7	6	7	6	4	6	6	5
2	4	3	5	3	3	1	1	3	7	6	7	7	6	7	6	7	7	6	6	6	6	6	6	6	7	6	6	6	6	7	6	6	5	5	5	5	4	6	6	6	6	6	6	6	6	5	6	6	7
2	3	3	7	5	5	3	4	2	5	6	5	6	6	5	6	6	6	6	5	6	7	5	5	6	6	6	6	5	5	6	7	6	5	5	4	5	5	6	7	6	4	7	5	6	5	6	6	6	6
1	1	2	7	7	2	6	1	3	4	7	4	6	6	6	7	5	7	7	6	7	6	6	5	6	6	6	5	4	4	5	4	4	7	7	7	7	7	7	5	6	6	5	6	5	6	6	5	6	5
2	1	2	7	7	2	2	2	1	7	5	5	6	6	6	7	4	6	6	5	4	4	4	5	5	4	4	6	6	6	5	5	5	5	4	4	4	5	4	3	3	2	3	3	3	3	3	3	2	1
1	4	1	4	4	1	1	5	2	5	5	5	6	4	6	7	7	6	7	7	7	7	7	7	7	5	7	7	7	7	7	7	7	6	7	6	7	7	7	7	6	6	7	7	6	6	6	6	6	6
1	2	3	7	4	2	1	5	1	5	5	5	5	5	6	5	4	5	5	4	4	4	5	4	4	4	4	4	5	4	6	3	5	3	3	2	4	2	4	2	3	2	3	3	2	2	1	1	7	1
2	1	2	7	7	2	2	4	1	6	7	6	7	6	7	4	5	5	5	4	5	7	5	5	6	4	5	6	7	7	7	7	7	4	4	3	5	5	6	5	6	7	6	6	5	5	5	6	6	5
1	1	3	7	5	2	1	7	3	7	7	7	7	7	6	4	5	5	4	3	4	4	5	5	4	5	7	4	4	5	5	5	4	7	7	7	7	7	3	7	1	7	7	7	6	5	5	5	6	6
1	1	1	7	5	2	4	7	2	5	6	5	5	5	6	7	6	6	5	5	6	5	6	3	5	6	7	6	5	5	6	6	6	6	5	6	7	6	6	5	6	6	6	6	6	5	6	6	6	5
1	5	3	6	7	4	1	5	2	3	3	2	3	3	2	5	6	5	5	6	5	4	5	5	4	4	4	7	6	7	7	7	7	7	7	7	7	7	7	3	5	4	5	4	1	1	1	7	1	1
1	2	3	7	7	2	3	5	1	4	4	4	5	5	4	2	2	3	3	3	3	6	6	6	5	6	5	3	3	3	3	3	3	4	2	3	3	4	3	4	2	3	2	3	4	1	1	3	3	3
2	2	2	7	7	3	5	2	2	7	7	7	7	7	2	7	7	7	7	6	7	6	6	6	6	4	7	3	3	2	2	3	2	4	6	4	4	5	4	7	7	6	7	6	4	3	3	3	3	3
2	4	3	7	4	2	1	5	1	6	4	6	6	6	6	6	6	5	5	6	5	7	7	7	7	7	7	7	7	7	2	7	7	6	6	6	7	4	6	7	7	7	1	7	1	7	7	7	7	7
2	2	1	6	7	1	1	5	1	2	1	1	1	1	7	4	5	3	4	4	5	4	4	4	4	4	4	4	5	3	4	5	4	6	6	6	6	6	5	1	7	1	2	1	3	3	1	1	3	3
2	1	2	7	7	5	1	7	1	4	3	3	3	3	4	5	4	5	6	5	5	3	3	3	3	1	2	3	7	7	7	7	7	5	6	4	4	5	4	4	4	4	4	5	1	3	3	3	2	4
1	2	2	7	7	2	7	4	1	4	6	5	5	5	6	5	5	5	5	5	5	6	6	6	7	5	6	6	6	6	6	7	6	6	6	6	6	6	5	5	6	5	4	6	5	5	5	7	5	5
1	2	3	7	7	2	5	3	2	6	6	6	5	5	6	5	6	6	6	6	5	6	6	6	7	5	6	4	6	5	5	6	7	7	7	7	7	7	6	7	7	5	7	6	1	1	1	1	7	1
2	1	2	7	7	5	10	1	2	5	6	4	7	3	7	7	6	5	7	7	7	5	4	5	5	4	5	7	5	7	7	7	7	6	5	4	5	5	5	6	7	7	7	6	7	2	7	7	7	7
1	1	2	7	7	3	5	7	2	5	5	4	5	5	6	6	7	6	6	6	6	5	7	5	5	4	5	5	4	5	5	5	6	5	5	5	5	4	6	4	6	5	5	5	5	5	5	6	5	6
2	3	3	7	5	2	1	7	1	4	3	3	3	1	3	6	6	5	6	6	6	4	4	5	4	4	4	7	2	2	3	2	1	5	5	5	5	4	4	1	1	1	7	1	3	2	3	3	2	2
2	2	3	7	5	2	2	7	1	3	2	3	3	3	3	6	5	5	6	6	5	6	4	6	6	6	7	6	6	5	7	5	7	5	5	6	6	6	6	6	7	7	7	7	2	7	7	7	7	7
1	5	2	7	6	2	9	7	4	4	5	6	6	5	5	7	7	7	7	7	7	4	4	4	5	3	4	5	4	6	5	6	6	7	7	7	7	7	7	6	6	4	5	6	5	5	4	5	6	5
2	2	2	7	7	5	8	8	3	5	6	6	6	6	7	7	7	7	7	7	7	6	5	5	5	5	5	5	4	5	5	6	6	6	5	5	6	4	5	6	5	5	6	5	6	7	5	5	6	7
2	3	3	7	7	3	1	1	3	7	7	7	7	7	6	6	6	5	6	6	6	4	5	5	5	6	4	7	7	7	7	7	7	6	5	5	6	5	5	5	6	6	6	6	5	5	3	6	5	6
1	4	1	7	5	4	2	3	5	2	3	3	3	1	1	4	5	5	4	4	6	1	7	7	1	1	3	3	3	3	2	1	4	4	4	4	5	4	4	4	4	4	4	4	2	3	4	2	3	2
1	3	3	7	7	4	7	3	2	5	5	5	6	3	4	6	5	5	6	5	6	7	7	7	7	6	6	6	5	6	6	5	5	6	5	6	6	6	7	5	4	4	4	4	5	4	4	5	4	4
2	1	3	7	7	4	7	6	1	1	7	1	1	1	1	4	6	4	7	6	5	5	5	4	4	3	4	5	6	5	6	5	6	4	4	5	5	5	4	5	5	6	5	6	6	6	5	6	6	5
2	1	2	7	5	5	9	7	1	4	4	3	4	4	5	7	5	5	6	6	5	6	6	5	6	5	5	5	4	5	7	6	6	4	4	5	6	6	4	3	4	3	3	3	4	5	5	5	7	5
1	1	1	6	7	3	2	7	1	7	6	7	7	7	7	6	4	6	6	5	6	7	7	7	7	7	7	7	6	6	7	5	7	5	4	3	5	5	4	7	7	5	7	7	7	7	7	3	6	7
1	1	2	7	7	5	1	7	3	5	4	4	4	5	6	6	5	6	6	5	7	5	6	5	6	5	6	7	6	6	6	6	7	7	7	7	7	7	7	4	5	4	6	4	4	6	3	7	6	6
2	2	2	7	7	3	2	7	2	6	6	6	6	4	6	6	6	6	5	4	6	4	5	4	5	6	5	5	6	5	6	4	5	6	6	5	6	6	6	4	6	6	5	6	5	7	6	6	5	6
2	2	2	7	7	3	1	5	2	5	6	6	5	6	6	7	7	7	7	6	7	5	5	5	5	4	5	6	6	6	6	4	5	6	6	6	7	4	6	6	6	6	6	5	7	6	6	6	5	6
2	1	2	7	7	5	10	3	1	5	4	4	5	4	4	1	2	2	2	1	7	1	2	7	1	7	1	1	1	1	1	7	7	3	2	2	2	3	3	3	4	3	3	2	3	3	3	3	3	3
2	2	2	7	7	3	3	3	2	5	6	6	5	6	7	7	6	6	7	7	7	5	6	6	5	6	5	5	5	6	7	5	5	6	5	5	5	5	4	6	6	4	5	4	5	6	5	6	4	6
2	2	1	7	5	2	3	6	1	2	4	3	2	3	3	4	4	3	4	4	4	6	5	5	5	4	5	7	7	7	7	7	7	5	5	4	4	4	6	4	4	4	5	4	1	1	1	2	7	2
2	2	2	7	7	3	2	2	3	6	5	6	7	5	5	6	4	6	5	6	6	5	6	6	7	6	5	5	5	5	5	5	6	5	5	5	5	4	6	6	5	6	6	6	5	6	6	6	6	5
2	1	2	7	7	1	1	7	2	6	4	4	5	5	5	6	5	5	5	6	6	5	5	5	6	5	5	6	6	5	6	6	4	6	6	6	4	5	5	6	7	6	5	5	5	6	4	5	5	5
1	1	1	7	7	3	1	7	3	5	4	4	5	5	5	5	4	3	4	3	4	6	6	6	7	6	6	5	6	5	6	6	6	5	4	4	6	5	7	7	7	7	1	7	4	5	4	4	3	6
2	3	3	7	5	3	7	7	2	7	7	7	7	7	7	5	6	6	7	5	5	7	7	6	7	7	7	6	7	7	7	7	7	5	5	4	4	5	4	4	5	3	4	3	6	6	4	6	6	6
2	2	2	7	7	3	2	7	2	5	6	5	6	5	6	7	6	6	4	5	7	4	5	4	5	5	5	5	6	5	6	5	4	5	5	6	6	6	7	5	5	6	5	5	6	4	5	6	5	5
1	1	1	7	7	4	1	3	2	3	4	3	3	3	3	4	5	4	4	4	4	4	5	4	4	4	5	4	5	4	5	5	4	4	4	4	5	4	4	5	5	4	6	6	1	1	1	7	2	2
1	4	3	7	7	1	4	7	1	4	5	4	5	5	4	7	6	7	7	7	7	7	6	7	7	7	7	4	4	5	5	3	6	4	4	5	4	5	6	2	4	3	3	3	3	3	2	3	2	2
2	4	1	7	7	3	6	4	1	7	7	7	7	7	7	6	6	6	7	6	6	5	4	4	4	5	4	5	6	6	7	6	6	5	4	6	5	6	4	6	6	5	6	6	4	6	7	6	6	6
2	2	2	7	7	2	4	1	3	5	5	6	5	5	7	5	5	6	5	6	4	6	6	6	5	7	6	6	6	4	5	5	4	7	5	6	6	5	6	4	5	5	6	5	6	5	5	6	6	6
2	1	2	7	7	3	7	5	1	6	5	5	7	5	6	6	4	6	6	6	5	5	5	4	6	3	6	5	7	6	6	6	5	5	5	5	5	5	4	7	5	6	6	5	5	5	5	5	6	7
1	2	3	7	7	2	5	7	3	4	5	5	4	4	5	5	5	6	6	6	7	5	6	6	6	6	6	7	7	7	7	1	7	5	6	5	4	5	6	3	7	6	6	6	5	5	6	6	6	5
2	2	2	7	7	3	5	7	2	6	5	5	6	5	6	6	5	7	5	6	5	6	6	6	6	6	6	7	6	6	6	7	5	6	6	5	6	7	7	6	6	5	5	6	5	4	6	6	5	5
1	4	3	7	4	5	1	6	4	7	7	6	7	6	7	7	7	1	7	7	7	4	5	4	4	5	5	6	7	7	7	7	7	6	4	5	6	5	6	2	3	1	3	1	7	7	6	7	6	7
2	2	2	7	7	5	2	7	3	4	4	4	6	5	4	7	6	7	7	7	7	5	5	5	5	5	5	5	7	5	5	6	5	6	5	3	5	6	4	6	4	4	5	6	5	5	6	6	4	5
1	3	2	2	7	3	9	7	5	3	4	4	5	5	6	2	3	3	3	1	2	7	1	2	2	2	3	6	4	4	5	5	6	3	3	3	2	3	3	5	4	4	4	4	3	2	2	3	3	2
1	2	3	7	7	4	2	5	1	5	7	5	7	3	5	4	5	6	6	5	6	5	6	6	6	7	6	4	6	5	5	5	6	6	6	6	6	6	5	5	6	6	6	5	5	6	6	6	6	6
2	3	3	6	5	5	3	1	3	5	7	5	5	6	6	5	4	4	6	4	5	5	7	6	7	6	6	6	5	6	6	5	6	6	6	6	5	6	6	5	7	5	5	5	6	6	6	6	6	6
2	2	2	7	7	1	1	3	3	5	5	4	6	4	6	5	2	4	4	3	5	6	7	6	7	6	6	4	4	4	5	4	4	7	5	4	5	5	6	6	5	5	5	6	6	6	6	6	6	6
2	1	2	7	7	5	2	5	3	6	5	4	5	5	4	5	5	5	7	6	5	5	6	5	5	3	6	7	4	4	6	5	5	6	6	6	6	4	7	7	5	5	7	5	6	5	6	6	7	6
1	2	2	7	7	2	2	7	1	7	7	7	7	1	7	7	7	7	7	7	7	6	7	6	6	6	7	6	6	5	6	5	6	6	5	6	5	5	5	6	6	6	6	5	7	7	7	2	7	7
1	2	2	7	5	3	2	4	3	7	6	7	7	6	7	7	7	6	7	7	7	6	7	7	7	6	7	5	6	4	4	4	5	5	5	6	7	7	7	4	4	5	4	5	3	1	3	3	3	3
1	5	2	7	4	4	2	7	3	6	5	6	6	4	5	6	6	4	6	6	6	5	5	4	4	5	4	5	5	6	4	6	4	6	6	6	5	5	5	6	5	6	7	6	6	6	5	6	5	6
1	1	3	6	7	1	10	2	2	6	5	4	6	4	5	6	5	5	6	5	6	3	3	2	4	2	3	6	4	4	5	5	6	6	6	5	7	5	5	1	2	2	7	1	3	3	3	3	3	3
1	4	3	7	7	2	2	7	1	1	1	2	1	2	3	5	6	5	6	5	6	4	6	6	6	5	6	3	3	3	3	3	3	6	6	7	4	4	7	6	5	5	5	6	7	1	1	1	1	2
2	2	2	7	7	5	11	7	1	3	3	2	3	4	3	6	4	6	6	5	6	4	3	4	6	6	6	4	5	5	4	3	5	3	3	1	3	2	3	7	1	1	1	1	3	2	3	2	3	3
1	2	3	6	7	4	3	3	1	5	6	6	6	6	6	6	6	5	5	6	6	6	5	6	5	5	6	6	5	5	5	5	6	2	7	7	7	7	7	7	7	1	7	7	6	5	4	5	5	4
2	1	2	7	7	5	1	7	2	6	5	6	7	6	6	5	5	6	5	6	4	5	5	5	7	5	4	5	6	5	6	6	6	6	7	4	6	6	5	5	7	6	6	4	4	4	4	5	5	5
2	3	1	7	5	5	1	5	4	7	5	3	6	5	6	5	5	6	6	7	5	7	2	7	7	7	7	6	6	4	6	6	6	6	6	4	7	6	6	7	7	6	7	7	6	5	5	6	5	5
2	1	2	7	7	3	2	7	3	6	6	6	6	6	6	6	6	6	5	6	7	7	6	6	6	6	6	5	5	4	5	4	7	4	4	4	4	3	5	7	7	5	6	5	5	6	6	5	6	6
2	1	2	7	7	3	2	5	1	6	6	6	5	7	5	6	5	5	7	5	4	4	5	3	5	5	4	7	7	6	6	6	5	5	6	5	6	5	5	6	6	7	7	6	5	6	5	5	7	5
2	1	2	7	7	3	10	7	3	5	5	4	5	5	5	5	7	7	7	7	7	5	5	6	7	5	5	7	7	7	7	5	7	5	4	3	5	4	5	6	6	4	5	6	5	4	3	5	4	4
2	4	2	6	7	4	9	5	2	3	3	3	5	3	1	7	7	7	7	2	7	2	3	3	3	2	3	3	7	2	3	1	3	3	2	3	3	3	2	2	1	7	1	1	1	6	2	2	2	3
1	3	1	7	4	5	7	2	1	4	4	4	4	4	5	4	5	3	4	4	4	5	5	3	7	5	5	4	4	4	4	5	4	6	6	6	6	6	6	4	4	4	5	6	3	4	5	4	5	5
2	1	2	7	7	5	3	7	2	5	5	5	5	5	6	7	6	5	6	6	7	5	6	5	5	4	7	6	7	6	7	6	6	5	4	6	5	5	6	7	6	5	7	6	5	4	6	5	5	5
2	1	2	7	7	1	7	6	3	5	6	6	6	5	7	6	3	5	6	5	5	7	7	6	7	7	7	7	7	6	7	7	7	4	6	5	4	6	6	6	6	6	6	6	6	6	4	6	4	6
2	2	2	7	7	5	7	5	3	6	6	6	6	6	6	4	6	5	6	4	5	4	6	6	5	5	6	3	6	6	6	5	6	6	5	6	5	6	6	5	6	5	7	5	5	6	5	6	6	6
2	1	2	7	7	3	5	5	2	5	6	4	5	5	6	6	6	6	7	7	6	6	5	6	5	5	5	6	6	7	6	5	5	6	5	6	6	6	6	6	6	5	7	6	5	5	4	5	4	4
2	2	2	7	7	3	10	1	1	5	6	6	6	6	7	6	6	6	5	6	6	5	6	5	7	5	5	5	5	5	5	5	6	6	6	6	5	4	6	6	6	5	6	5	6	6	5	6	5	6
2	2	2	3	7	2	2	8	4	3	4	3	3	3	3	3	4	3	3	2	4	3	6	5	4	4	5	5	6	6	6	6	5	3	3	3	3	3	3	3	3	2	4	3	3	2	3	3	3	4
1	1	2	7	7	3	9	7	2	7	7	7	7	2	7	7	7	7	7	6	7	7	7	7	7	7	7	7	7	7	7	7	7	5	3	3	4	3	4	5	4	4	5	5	6	7	5	7	7	7
2	2	2	7	7	1	3	8	2	6	6	6	6	6	6	5	6	6	5	6	4	6	6	6	5	6	6	4	5	5	6	5	5	6	6	5	7	6	7	6	4	5	5	5	5	5	5	7	4	6
2	3	1	7	7	2	2	2	1	6	6	6	6	6	6	7	7	7	7	6	7	6	5	6	6	5	6	5	6	5	4	6	5	6	6	5	5	6	6	6	5	5	6	5	6	7	5	6	5	5
2	1	2	2	2	1	6	3	4	6	6	6	6	5	6	6	6	6	5	6	6	7	7	6	7	7	7	7	7	7	7	7	7	6	6	6	6	6	6	6	6	6	6	6	7	7	6	7	7	6
1	1	2	6	2	1	1	4	5	5	4	5	5	4	5	4	5	5	4	6	5	4	4	5	5	6	6	5	5	6	4	5	6	4	5	5	4	5	6	6	5	4	5	5	5	5	4	5	6	5
1	1	2	2	2	1	1	5	5	6	5	6	7	5	5	5	6	6	6	4	6	6	5	6	6	5	6	6	6	5	6	6	5	6	6	5	6	6	5	5	6	5	6	6	6	5	6	5	6	6
1	1	3	3	5	2	5	5	1	6	5	5	5	5	5	6	5	5	6	5	6	6	4	5	6	5	5	6	5	6	5	6	6	5	6	4	5	6	6	6	5	5	6	6	6	6	5	5	6	5
2	1	2	7	3	2	1	5	4	5	5	5	5	5	5	4	6	4	5	5	6	6	6	5	6	6	5	6	6	5	5	5	5	5	5	6	5	6	6	5	6	6	5	5	6	5	5	6	5	6
2	1	2	7	5	3	8	7	4	6	6	5	6	6	6	6	5	6	5	6	5	6	5	6	6	6	6	5	6	5	5	5	5	6	6	5	6	5	6	6	6	6	5	6	6	5	6	5	6	5
2	1	2	7	2	3	7	5	4	6	5	5	6	4	5	5	5	6	4	5	5	5	6	6	6	4	6	5	5	6	3	4	5	6	6	5	5	5	6	5	5	5	5	5	5	6	6	5	6	4
2	1	2	7	2	1	11	5	5	6	5	5	5	5	5	6	4	5	3	4	4	4	5	5	4	3	4	5	4	4	4	5	5	4	4	4	4	4	4	5	5	4	5	4	5	5	5	6	5	4
1	1	2	7	3	2	1	2	3	6	6	6	6	6	6	5	6	6	5	6	5	6	6	5	6	5	6	6	6	6	5	6	6	6	6	5	6	5	6	6	5	6	5	6	6	5	6	5	6	6
2	1	2	7	2	1	1	1	2	4	4	4	4	4	4	5	4	4	5	4	4	4	3	4	5	6	4	4	6	4	6	4	3	4	3	5	4	5	4	5	5	5	4	5	4	6	5	4	5	4
1	1	2	7	2	2	1	7	4	7	6	7	6	7	7	7	7	7	2	7	6	6	6	7	6	7	7	7	7	6	7	7	7	6	6	7	6	6	6	7	6	7	6	6	6	7	6	6	7	7
2	1	2	6	3	2	5	7	4	4	5	4	4	4	4	5	5	5	5	5	5	6	5	4	5	5	5	5	5	5	5	5	5	5	5	5	5	5	5	4	4	4	4	4	6	6	6	6	6	6
2	1	2	6	4	1	11	7	5	5	5	5	5	5	5	5	5	5	5	5	5	5	5	5	5	5	5	5	5	5	4	5	5	5	5	5	5	5	5	4	5	5	5	4	4	4	5	5	5	5
[truncated: 14 more columns]
